# Supplementary material for: Primary Metabolite Responses to Oxidative Stress in Early-Senescing and Paraquat Resistant Arabidopsis thaliana rcd1 (Radical-Induced Cell Death1)
Source: Front Plant Sci. 2020 Feb 28;11:194. doi: 10.3389/fpls.2020.00194 (PMC7059619; doi:10.3389/fpls.2020.00194)
Supplement: Supplementary file 2 [file Table_1.xlsx]

## Sheet: TableS1_GCMS
Supplementary Table S1. The levels of soluble metabolites detected by GC-MS, starch concentration and metabolite ratios in Arabidopsis thaliana wild type (Col-0) and rcd1 mutant plants in control light conditions (L), after methyl viologen exposure (MV) and after extended darkness (D).
			Light (L)					Methyl viologen (MV, paraquat)					Extended darkness (D)						Log2-fold change
			Col-0		rcd1		Log2-fold change	Col-0		rcd1		Log2-fold change	Col-0		rcd1		Log2-fold change		Col-0		rcd1
No.	Metabolite	Metabolite group	Mean	SE	Mean	SE	rcd1 L/Col-0 L	Mean	SE	Mean	SE	rcd1 MV/Col-0 MV	Mean	SE	Mean	SE	rcd1 D/Col-0 D		MV/L	D/L	MV/L	D/L
1	Alanine (2TMS)	Amino acid	18.1285	2.11331	21.1203	1.91405	0.220369	18.4836	2.90008	40.7159	3.7843	1.13934	2.23381	0.550784	3.12487	0.528831	0.484292		0.0279847	-3.02069	0.946959	-2.75676
2	Alanine (3TMS)	Amino acid	1.14283	0.0810698	0.880263	0.12254	-0.376599	0.952714	0.135571	2.3582	1.65326	1.30757	5.47994	2.9535	8.3199	3.63257	0.602406		-0.262492	2.26155	1.42168	3.24056
3	Alanine, 3-cyano- (2TMS)	Amino acid	4.42401	0.434258	3.04042	0.195149	-0.541083	3.16161	0.586377	2.99896	0.234697	-0.0761958	4.80472	0.237032	4.28552	0.535323	-0.164982		-0.484693	0.119098	-0.0198064	0.495199
4	Apidic acid, 2-amino- (3TMS)	Amino acid	2.02122	0.240803	2.68783	0.396882	0.411216	1.75272	0.119799	3.155	0.442892	0.848043	2.15643	0.638943	2.23757	0.187412	0.0532856		-0.205624	0.0934221	0.231202	-0.264508
5	Arginine [-NH3] (3TMS)	Amino acid	29.5887	1.78156	40.7553	3.63763	0.461938	24.3645	2.1732	46.2947	3.90195	0.926063	29.8325	0.866806	41.749	3.82804	0.484856		-0.280265	0.0118373	0.18386	0.0347548
6	Asparagine (2TMS)	Amino acid	1.10157	0.2091	1.07711	0.216439	-0.0324008	0.525361	0.126013	1.42392	0.178341	1.43849	1.30335	0.120138	1.33001	0.180199	0.029218		-1.06819	0.242657	0.402699	0.304276
7	Asparagine (3TMS)	Amino acid	72.7695	3.28915	59.119	4.28626	-0.299712	76.5797	6.97159	67.21	4.31463	-0.188286	77.6953	7.70554	108.799	8.43401	0.485759		0.0736298	0.0944952	0.185056	0.879966
8	Asparagine (4TMS) 1	Amino acid	17.2707	7.3387	14.0986	6.41281	-0.292768	21.7535	10.2428	38.7861	6.95113	0.834293	125.053	20.4027	47.3944	16.6036	-1.39975		0.332923	2.85614	1.45998	1.74916
9	Asparagine (4TMS) 2	Amino acid	1.37249	0.131738	1.13778	0.0958522	-0.270572	1.60624	0.17367	1.14431	0.0896504	-0.489213	3.2546	0.660789	1.86736	0.261626	-0.801482		0.226892	1.24568	0.00825142	0.714771
10	Asparagine [-H2O] (2TMS)	Amino acid	20.6676	0.853501	15.0971	0.849394	-0.453096	15.9301	3.25877	17.4595	1.30626	0.132262	33.1115	2.05473	24.1262	2.73048	-0.456731		-0.37562	0.679961	0.209738	0.676327
11	Aspartic acid (2TMS)	Amino acid	3.20253	0.4746	4.14011	1.15457	0.370459	5.53162	1.92122	4.15677	0.537125	-0.412238	1.27333	0.190708	3.27248	0.613989	1.36178		0.788492	-1.33061	0.00579435	-0.339286
12	Aspartic acid (3TMS)	Amino acid	135.018	12.3777	97.2046	7.83845	-0.474056	48.322	13.6232	106.941	8.59638	1.14606	58.7749	4.00352	56.0386	4.78771	-0.0687806		-1.4824	-1.19988	0.137715	-0.794603
13	Cysteine (3TMS)	Amino acid	2.07797	0.126313	2.40468	0.182913	0.21067	1.70592	0.0994188	2.33509	0.120798	0.452928	2.43389	0.19213	2.57431	0.288157	0.0809234		-0.28462	0.228089	-0.0423621	0.0983422
14	GABA (3TMS)	Amino acid	8.773	0.448347	10.8483	0.747169	0.306321	7.66932	1.71359	10.9143	0.889684	0.509053	8.31324	0.770806	11.6	1.96728	0.480642		-0.193972	-0.0776603	0.00875956	0.0966608
15	Glutamic acid (2TMS)	Amino acid	2.3486	0.252935	3.54682	0.724893	0.594728	3.06387	0.634321	2.78772	0.260154	-0.136268	1.45127	0.187046	1.78463	0.204915	0.298312		0.383557	-0.694483	-0.347439	-0.990899
16	Glutamic acid (3TMS)	Amino acid	185.515	9.80089	181.918	11.2266	-0.0282452	93.2064	11.3281	198.018	9.74019	1.08713	132.956	4.44644	152.291	10.6552	0.195884		-0.993034	-0.480587	0.122341	-0.256458
17	Glutamine (3TMS)	Amino acid	206.481	28.0092	295.129	34.7983	0.51534	307.108	42.8022	390.384	30.6988	0.346148	348.177	40.3106	387.029	39.0108	0.152621		0.57274	0.753812	0.403547	0.391093
18	Glycine (2TMS)	Amino acid	25.6839	1.65247	15.8017	0.980238	-0.700787	0.901705	0.3005	9.24221	1.04478	3.35751	0.0523467	0.025858	0.041027	0.00385624	-0.351522		-4.83206	-8.93855	-0.773768	-8.58929
19	Glycine (3TMS)	Amino acid	87.4849	7.19002	92.8911	6.79116	0.086506	5.04768	1.1152	30.9424	1.787	2.61589	1.55148	0.10945	1.69352	0.224432	0.126382		-4.11534	-5.81732	-1.58595	-5.77744
20	Histidine (3TMS)	Amino acid	10.7187	3.31543	32.5151	6.97274	1.60098	8.7816	3.76671	49.0387	3.68492	2.48136	36.2014	3.81225	53.4894	6.48178	0.563207		-0.28757	1.75592	0.592812	0.718145
21	Histidine (4TMS)	Amino acid	0.189347	0.0462997	0.356747	0.0609459	0.913866	0.147826	0.0316675	0.34478	0.0262098	1.22178	0.436729	0.0612846	0.454472	0.0642559	0.0574559		-0.357139	1.2057	-0.0492245	0.349291
22	Homoserine (3TMS)	Amino acid	0.807559	0.0853876	0.610345	0.0352284	-0.403942	0.34697	0.0544202	0.389224	0.0259725	0.16579	0.121478	0.0122514	0.0858122	0.00869047	-0.501439		-1.21876	-2.73287	-0.649026	-2.83037
23	Isobutanoic acid, 3-amino- (3TMS)	Amino acid	7.42173	0.478113	9.85531	0.862702	0.409147	6.30189	1.2009	8.90433	0.525268	0.498721	6.65578	0.565793	11.1751	1.12219	0.747602		-0.235969	-0.157147	-0.146395	0.181309
24	Lysine (4TMS)	Amino acid	3.54668	0.493076	10.9962	1.60946	1.63246	6.44819	1.15952	14.2433	1.29119	1.14332	16.9691	1.462	26.3518	2.66452	0.634991		0.862427	2.25837	0.373285	1.2609
25	Methionine (2TMS)	Amino acid	5.35791	0.374011	7.37718	0.61158	0.461399	4.67808	0.934919	8.45665	0.616652	0.854172	8.95603	0.55177	11.7996	0.906646	0.397811		-0.195755	0.74119	0.197018	0.677602
26	NN-dimethylglycine	Amino acid	5.10009	0.357574	6.52939	0.945476	0.356426	5.28694	0.44518	5.20963	0.642442	-0.0212522	5.47522	0.319304	5.0209	0.29556	-0.124972		0.0519095	0.102394	-0.325769	-0.379004
27	Piperidinecarboxylic acid, 2- (1TMS)	Amino acid	0.478194	0.0279063	0.807147	0.0489129	0.755234	0.328073	0.0645147	0.952475	0.0519929	1.53766	0.721543	0.0665505	1.04726	0.0902959	0.537465		-0.54358	0.593488	0.238849	0.37572
28	Proline (2TMS)	Amino acid	3.94978	0.35758	5.26534	1.08459	0.414756	5.69019	0.945131	5.41005	0.688597	-0.072835	2.53624	0.577896	8.12984	1.1165	1.68054		0.526707	-0.639079	0.0391155	0.6267
29	Proline, 4-hydroxy- (3TMS)	Amino acid	0.240084	0.0188809	0.187118	0.0142928	-0.359594	0.198921	0.0225552	0.165992	0.0144616	-0.261079	0.181574	0.00778666	0.169724	0.0206074	-0.0973672		-0.271346	-0.402985	-0.172832	-0.140758
30	Pyroglutamic acid (2TMS)	Amino acid	492.047	32.838	437.841	27.0297	-0.168388	519.872	34.6364	474.597	22.7366	-0.131452	475.985	31.2352	518.15	33.2969	0.122453		0.0793605	-0.0478801	0.116297	0.242962
31	Serine (2TMS)	Amino acid	158.829	4.67776	159.787	15.1764	0.00867178	88.3073	6.47336	148.061	7.32448	0.745591	104.895	7.04446	111.043	8.27887	0.0821652		-0.846873	-0.598528	-0.109954	-0.525035
32	Serine (3TMS)	Amino acid	207.275	15.5889	258.863	16.3998	0.320642	68.8743	11.79	133.156	9.72192	0.951083	176.145	33.9958	132.232	17.5471	-0.413688		-1.58951	-0.234785	-0.959067	-0.969115
33	Serine, N-acetyl- (2TMS)	Amino acid	19.3745	1.70904	26.7086	3.29164	0.463143	9.31236	1.99732	16.6912	1.3299	0.841871	14.0174	1.42952	13.0034	1.78367	-0.108331		-1.05694	-0.466937	-0.678213	-1.03841
34	Serine, O-acetyl- (2TMS)	Amino acid	2.74697	0.142273	3.54128	0.177534	0.366429	15.7485	2.75092	11.7683	1.34466	-0.420308	0.726141	0.0528915	0.704428	0.0894136	-0.0437988		2.5193	-1.91952	1.73256	-2.32975
35	Threonine (2TMS)	Amino acid	2.57323	0.148591	3.24073	0.373606	0.332739	6.84267	1.06914	6.66095	0.467247	-0.0388313	2.28813	0.443203	7.37201	0.951976	1.68789		1.41098	-0.169414	1.03941	1.18574
36	Threonine (3TMS)	Amino acid	22.6757	0.946319	31.4636	1.31948	0.472536	23.856	1.36892	33.0341	1.83252	0.469605	28.475	1.08878	36.5391	2.56657	0.359745		0.0732051	0.328549	0.0702748	0.215758
37	Indole-3-acetonitrile (1TMS)	Amino acid, aromatic	4.28551	0.0934956	4.4599	0.252973	0.0575444	3.18012	0.202371	4.7879	0.219353	0.590314	3.9332	0.202126	4.44969	0.424336	0.178001		-0.430387	-0.123761	0.102382	-0.00330492
38	Phenylalanine (2TMS)	Amino acid, aromatic	12.8122	0.753915	22.0757	2.24965	0.784938	20.0401	1.29802	23.7862	1.79518	0.24724	32.3346	1.24572	47.8808	4.18214	0.566367		0.645367	1.33556	0.107669	1.11699
39	Tryptophan (3TMS)	Amino acid, aromatic	4.78219	0.870481	15.9238	1.8927	1.73544	9.19518	2.24515	18.168	1.04877	0.982446	23.0901	0.994196	39.6043	3.08735	0.778383		0.943206	2.27153	0.190212	1.31447
40	Tryptophan, 5-hydroxy-(3TMS) 1	Amino acid, aromatic	1.23984	0.225405	2.39799	0.223155	0.951677	0.902742	0.146295	2.36391	0.113393	1.38879	1.40372	0.143221	2.08086	0.226796	0.56793		-0.457763	0.179104	-0.020652	-0.204643
41	Tryptophan, 5-hydroxy-(3TMS) 3	Amino acid, aromatic	0.703547	0.128878	1.44871	0.136565	1.04206	0.446255	0.107928	1.40588	0.0914683	1.65554	0.889515	0.104065	1.27197	0.1378	0.51597		-0.656779	0.338372	-0.0432982	-0.187714
42	Tyramine (3TMS)	Amino acid, aromatic	1.42782	0.0824114	2.46859	0.202826	0.789872	2.84347	0.1722	3.27157	0.215097	0.20233	3.08154	0.141601	3.21014	0.128701	0.0589845		0.993836	1.10983	0.406294	0.378947
43	Tyrosine (2TMS)	Amino acid, aromatic	0.702536	0.080164	0.889007	0.195133	0.339622	1.98905	0.466123	0.907796	0.16448	-1.13164	0.811598	0.24249	2.43108	0.278345	1.58276		1.50143	0.208192	0.0301724	1.45133
44	Tyrosine (3TMS)	Amino acid, aromatic	1.76723	0.207774	7.83351	1.14358	2.14817	7.72261	1.07573	9.6549	1.01065	0.322173	19.4551	1.16921	29.0356	2.07127	0.577674		2.1276	3.46059	0.301602	1.89009
45	Tyrosine, N-acetyl- (2TMS) 1	Amino acid, aromatic	0.857857	0.182553	0.985578	0.136925	0.200233	0.610946	0.166864	1.08547	0.109435	0.829204	0.992467	0.115007	0.929697	0.101771	-0.0942589		-0.489692	0.210281	0.139279	-0.0842107
46	Tyrosine, N-acetyl- (2TMS) 2	Amino acid, aromatic	0.207317	0.0161955	0.182001	0.0109694	-0.187893	0.187072	0.0292292	0.180698	0.00995932	-0.0500122	0.137356	0.0184683	0.152532	0.0145687	0.151188		-0.148245	-0.593913	-0.0103642	-0.254832
47	Tryptophan, 5-hydroxy-(3TMS) 2	Amino acid, aromatic	0.475202	0.0538688	0.629691	0.187096	0.406103	0.260041	0.0606671	0.757777	0.143331	1.54303	0.621704	0.0746275	0.737105	0.0837414	0.245642		-0.869801	0.387687	0.267129	0.227226
48	Glutaric acid, 3-hydroxy-3-methyl- (3TMS)	Amino acid, BCAA	0.478972	0.0974651	2.61609	0.252704	2.4494	0.741643	0.124443	2.50405	0.28465	1.75547	0.576681	0.134736	2.52894	0.440976	2.13269		0.630783	0.267831	-0.0631512	-0.0488805
49	Malic acid, 2-isopropyl- (3TMS)	Amino acid, BCAA	0.387338	0.0276653	0.383691	0.0681045	-0.0136455	7.19388	0.422045	10.4943	0.835031	0.544761	0.0567982	0.0130229	0.0934888	0.0183464	0.718949		4.21511	-2.76968	4.77351	-2.03708
50	Isoleucine (1TMS)	Aminoacid, BCAA	2.5689	0.212774	6.10009	0.63108	1.24768	4.81785	0.523821	9.04506	0.839993	0.908741	12.5795	0.703507	18.2337	0.929322	0.535526		0.907237	2.29185	0.5683	1.5797
51	Isoleucine (2TMS)	Aminoacid, BCAA	0.610384	0.181716	5.10182	1.18678	3.06322	8.02222	1.01239	7.27999	1.67601	-0.140065	9.36299	1.70573	28.6585	4.59909	1.61392		3.71621	3.93918	0.512923	2.48988
52	Leucine (1TMS)	Aminoacid, BCAA	1.50898	0.134428	3.31635	0.35065	1.13602	2.81608	0.308819	5.04672	0.278752	0.841657	7.7244	0.480923	13.5706	1.52842	0.812993		0.900115	2.35585	0.605749	2.03282
53	Leucine (2TMS)	Aminoacid, BCAA	0.462632	0.0597283	0.421171	0.154208	-0.135458	1.61925	0.503926	0.427855	0.0670358	-1.92013	0.480001	0.130824	11.6631	2.8002	4.60277		1.80739	0.0531712	0.0227161	4.7914
54	Valine (1TMS)	Aminoacid, BCAA	4.14805	0.354342	6.08829	0.449769	0.553604	13.3544	1.74941	12.048	1.18961	-0.14852	9.65298	1.56885	15.4378	1.67981	0.677416		1.68681	1.21854	0.984687	1.34235
55	Valine (2TMS)	Aminoacid, BCAA	8.34731	0.640239	12.4243	0.991338	0.573784	26.0388	1.5701	19.0627	1.76992	-0.449911	21.4477	3.64998	43.8318	5.74284	1.03116		1.64128	1.36144	0.617585	1.81881
56	2123_Heptulose	Carbohydrate	0.0917957	0.0231658	0.155123	0.0144652	0.756915	0.0868573	0.0289861	0.186559	0.00984292	1.10291	0.098003	0.0101419	0.138376	0.021216	0.497692		-0.0797806	0.094398	0.266218	-0.164826
57	2152_Heptulose	Carbohydrate	0.618312	0.0385069	0.647552	0.0333926	0.0666589	0.716779	0.125553	0.672925	0.0547554	-0.0910846	0.640752	0.0217201	0.699602	0.0443135	0.126768		0.213193	0.0514302	0.0554496	0.11154
58	2164_Heptulose	Carbohydrate	1.83432	0.123868	2.14193	0.149338	0.223665	7.71805	0.563823	3.41612	0.22369	-1.17588	1.4979	0.0670947	1.35325	0.0972036	-0.146518		2.07299	-0.292301	0.673448	-0.662484
59	2172_Heptulose	Carbohydrate	0.82526	0.0506172	0.916704	0.0329105	0.151608	0.851537	0.0955952	1.02962	0.0320744	0.273971	0.826558	0.0446225	0.88946	0.0700451	0.105814		0.0452215	0.00226705	0.167585	-0.0435266
60	Arabinonic acid (5TMS)	Carbohydrate	11.2446	0.762495	11.1633	0.915824	-0.010468	9.54351	0.659931	11.1194	0.804156	0.220488	10.9466	0.469513	10.344	0.663035	-0.0816881		-0.236637	-0.0387427	-0.00568112	-0.109963
61	Arabinose (1MEOX) (4TMS)	Carbohydrate	0.530719	0.0482188	0.692986	0.0632205	0.384878	0.832718	0.144814	0.747363	0.052621	-0.156018	0.456358	0.0886451	0.918379	0.463221	1.00892		0.64988	-0.217781	0.108984	0.406264
62	Arabitol (5TMS)	Carbohydrate	4.1051	0.243499	4.1642	0.238871	0.020623	3.1734	0.233349	3.90124	0.152216	0.297903	3.1044	0.115006	3.35687	0.211861	0.112804		-0.371386	-0.403104	-0.0941064	-0.310924
63	Dihydroxyacetone phosphate (1MEOX) (3TMS) MP = DHAP	Carbohydrate	0.0742502	0.0104648	0.097848	0.0160551	0.398148			0.157358	0.0706745				0.0672796	0.0105975					0.685434	-0.540373
64	Erythritol (4TMS)	Carbohydrate	1.30936	0.0648656	2.78157	0.151831	1.08704	1.60683	0.308303	2.83084	0.134477	0.817014	1.46754	0.129812	3.30521	0.221727	1.17134		0.29536	0.164546	0.0253314	0.248843
65	Erythronic acid (4TMS)	Carbohydrate	0.632359	0.0229872	0.569643	0.0334098	-0.150687	0.758204	0.0584061	0.790374	0.0378104	0.0599491	0.251799	0.0140751	0.270811	0.018872	0.105012		0.261842	-1.32847	0.472478	-1.07277
66	Ethanolamine (3TMS)	Carbohydrate	103.706	7.79663	138.818	13.7286	0.420697	117.051	9.33479	151.514	12.8876	0.372311	109.55	5.13915	150.186	12.5011	0.45516		0.174641	0.0790868	0.126256	0.11355
67	Ethanolamine-phosphate (4TMS)	Carbohydrate	9.54739	0.323267	10.4983	0.422573	0.136984	7.07486	0.305933	11.1239	0.506874	0.652882	6.08986	0.247111	6.69907	0.485817	0.137553		-0.432404	-0.648699	0.0834943	-0.648129
68	Fructose (1MEOX) (5TMS)	Carbohydrate	35.0963	3.62039	72.9353	11.6783	1.0553	24.0777	1.7666	68.312	7.35001	1.50444	7.49525	0.82336	20.4226	3.38357	1.44612		-0.543621	-2.22727	-0.0944771	-1.83645
69	Fructose-6-phosphate (1MEOX) (6TMS)	Carbohydrate	3.06597	0.242527	4.44786	0.18816	0.536765	3.35115	0.322767	5.66199	0.346782	0.756652	3.1422	0.252159	5.09225	0.524106	0.696526		0.128311	0.035432	0.348199	0.195193
70	Fucose (1MEOX) (4TMS)	Carbohydrate	2.56534	0.123329	2.74594	0.11586	0.0981524	2.7247	0.159663	3.16317	0.0964371	0.215271	2.91554	0.155486	2.99417	0.178024	0.0383927		0.0869502	0.184616	0.204069	0.124856
71	Galactinol (9TMS)	Carbohydrate	8.14026	0.539619	10.4929	0.478091	0.366271	7.30439	0.489831	12.1306	0.746903	0.731819	8.63199	0.449196	9.61688	0.925341	0.155876		-0.156311	0.0846181	0.209237	-0.125777
72	Galactonic acid (6TMS)	Carbohydrate	4.91512	0.287258	4.64785	0.27816	-0.0806651	4.13041	0.287416	5.62265	0.303694	0.444965	4.70965	0.244933	5.04075	0.41506	0.0980207		-0.250943	-0.0616086	0.274687	0.117077
73	Galactose (1MEOX) (5TMS)	Carbohydrate	1.59892	0.115316	1.65684	0.056138	0.0513422	2.87063	0.183857	2.13871	0.137278	-0.424624	1.72781	0.085253	1.8124	0.0996676	0.068956		0.844272	0.111849	0.368306	0.129462
74	Gluconic acid (6TMS)	Carbohydrate	0.960274	0.0645499	1.00624	0.137025	0.0674514	0.805027	0.0878229	1.12045	0.0806292	0.476972	0.96581	0.0656867	0.975518	0.0779376	0.0144299		-0.254409	0.00829266	0.155111	-0.0447288
75	Glucopyranose [-H20] (4TMS) 1	Carbohydrate	7.89833	1.89407	8.98865	2.27622	0.186558	9.76824	1.10735	6.22047	2.38256	-0.651074	7.52744	1.50267	10.7474	2.44671	0.513755		0.306552	-0.0693884	-0.53108	0.257809
76	Glucopyranose [-H20] (4TMS) 2	Carbohydrate	1.72416	0.965137	2.85942	0.722547	0.729833	1.94022	0.311792	4.83695	0.166954	1.31787	0.679172	0.0825946	1.82684	0.409508	1.4275		0.170332	-1.34404	0.758372	-0.646373
77	Glucopyranose, D- (5TMS) 1	Carbohydrate	28.2523	4.87464	38.9364	6.19565	0.462751	43.5755	9.46994	33.6302	10.3212	-0.373758	39.423	8.139	32.8849	9.24102	-0.261615		0.625147	0.48067	-0.211362	-0.243696
78	Glucopyranose, D- (5TMS) 2	Carbohydrate	50.7206	6.14525	48.0706	7.9349	-0.0774185	28.8864	5.19252	43.8043	10.263	0.60068	19	1.96117	26.7198	3.94706	0.491909		-0.812181	-1.41657	-0.134082	-0.847247
79	Glucose (1MEOX) (5TMS)	Carbohydrate	162.217	5.66272	218.983	25.5897	0.432889	158.064	9.4338	234.72	20.306	0.570432	121.704	11.5039	189.875	27.61	0.641673		-0.0374215	-0.414555	0.100121	-0.205771
80	Glucose-6-phosphate (1MEOX) (6TMS)	Carbohydrate	4.12462	0.576142	5.32103	0.565654	0.367446	1.87066	0.273318	7.17508	0.490588	1.93945	3.25526	0.448732	5.50522	0.759102	0.758027		-1.14072	-0.341487	0.431289	0.0490942
81	Glucuronic acid (1MEOX) (5TMS)	Carbohydrate	0.245534	0.0227798	0.265646	0.0457206	0.113586	0.209514	0.0225329	0.326733	0.0258688	0.641065	0.261618	0.028468	0.253352	0.0457724	-0.0463235		-0.228872	0.091543	0.298607	-0.0683664
82	Glyceric acid-3-phosphate (4TMS) =3PGA	Carbohydrate	0.203139	0.0649554	0.288726	0.115439	0.507232	0.150071	0.0464849	0.300118	0.055858	0.999884	0.188476	0.0360192	0.237253	0.035857	0.332045		-0.436822	-0.108085	0.0558295	-0.283273
83	Glycerol-3-phosphate (4TMS)	Carbohydrate	26.0016	1.32026	30.1821	2.17859	0.215091	28.8689	1.89835	39.3345	2.33192	0.44628	32.2577	2.41015	39.4428	3.42794	0.290119		0.150912	0.31104	0.382101	0.386067
84	Gulonic acid (6TMS)	Carbohydrate	0.682277	0.0539284	0.76024	0.0717973	0.156098	0.499088	0.0473337	0.848862	0.0662795	0.766237	0.80857	0.0657417	0.981183	0.0720756	0.27915		-0.451063	0.245015	0.159076	0.368067
85	Hexopyranoside, methyl- (4TMS)	Carbohydrate	39.4803	3.90642	42.6559	6.77897	0.111615	52.3422	8.25351	47.7974	6.0722	-0.131042	44.3809	5.36068	35.5583	8.86864	-0.31975		0.406842	0.168806	0.164186	-0.262559
86	Inositol, myo- (6TMS)	Carbohydrate	53.1554	2.70266	58.8169	1.4068	0.146015	48.382	2.52915	69.4001	3.95039	0.52047	42.1106	1.19072	50.3628	2.44685	0.258177		-0.135747	-0.336033	0.238707	-0.223872
87	Inositol-phosphate, myo- (6TMS)	Carbohydrate	5.09393	0.443012	6.90878	0.614674	0.439651	5.61696	0.485685	10.6686	0.651402	0.925513	6.63786	0.733941	9.99671	0.8953	0.590736		0.141011	0.381938	0.626873	0.533023
88	Lyxonic acid (5TMS)	Carbohydrate	1.08806	0.102073	1.26971	0.111181	0.222739	1.16826	0.0738332	1.47055	0.0930533	0.331995	0.910985	0.0612841	0.947049	0.101003	0.0560116		0.102599	-0.256264	0.211854	-0.422992
89	Lyxose (1MEOX) (4TMS)	Carbohydrate	0.139852	0.0396307	0.282994	0.0124321	1.01687	0.418203	0.0711293	0.226461	0.038398	-0.884942	0.472713	0.0312011	0.585017	0.0395267	0.307515		1.5803	1.75707	-0.321509	1.04771
90	Maltose (1MEOX) (8TMS)	Carbohydrate	3.64651	0.244676	4.7059	0.459147	0.367953	4.11885	0.326906	6.13541	0.796068	0.574917	2.66593	0.181615	4.30093	0.444877	0.690008		0.175727	-0.451877	0.38269	-0.129822
91	Mannitol (6TMS)	Carbohydrate	1.77924	0.0780054	2.00629	0.0743202	0.173272	1.66692	0.112491	2.29063	0.107559	0.458564	1.96763	0.110702	2.1345	0.13862	0.117437		-0.0940757	0.145204	0.191216	0.0893686
92	Mannose (1MEOX) (5TMS)	Carbohydrate	0.765673	0.0774328	0.648506	0.0789499	-0.239607	0.794743	0.0579749	0.920784	0.18311	0.212374	0.521861	0.0349773	0.701768	0.0853248	0.427328		0.0537613	-0.553062	0.505742	0.113873
93	Mannose-6-phosphate (1MEOX) (6TMS)	Carbohydrate	0.553616	0.072913	0.765491	0.139154	0.467501	0.312784	0.036911	0.872925	0.123456	1.48069	0.735653	0.106665	1.14357	0.219858	0.636446		-0.823718	0.41014	0.189472	0.579086
94	Phosphoenolpyruvic acid (3TMS)	Carbohydrate	0.118547	0.055053	0.224082	0.0628362	0.918568	0.110367	0.0189273	0.277888	0.0462666	1.33219	0.281373	0.0566599	0.21302	0.0283095	-0.4015		-0.103146	1.24703	0.310478	-0.0730411
95	Rhamnose (1MEOX) (4TMS)	Carbohydrate	0.11	0.00624042	0.126237	0.00889948	0.198628	0.12359	0.00478255	0.13094	0.00504618	0.0833436	0.13429	0.0116983	0.14243	0.0117652	0.0848997		0.16806	0.287845	0.0527759	0.174117
96	Ribonic acid (5TMS)	Carbohydrate	1.94904	0.0868922	1.95853	0.249199	0.00700245	1.60171	0.0890125	2.38423	0.124888	0.573908	1.88357	0.0962962	2.1127	0.159069	0.165615		-0.283152	-0.0492949	0.283753	0.109317
97	Ribose (1MEOX) (4TMS)	Carbohydrate	2.6939	0.109096	3.81269	0.266195	0.501113	7.25379	0.384276	4.43255	0.296532	-0.710599	2.26435	0.35128	4.41758	0.454592	0.96416		1.42904	-0.250602	0.217326	0.212444
98	Ribose-5-phosphate (1MEOX) (5TMS)	Carbohydrate	0.0794511	0.0106384	0.116917	0.0162873	0.557351	0.234195	0.03328	0.239639	0.0357095	0.0331517	0.0586519	0.0123538	0.0972051	0.0115781	0.728853		1.55957	-0.437889	1.03537	-0.266387
99	Saccharic acid (6TMS)	Carbohydrate	0.172748	0.0122743	0.202285	0.0332795	0.227718	0.388278	0.0716416	0.414879	0.0677682	0.0956019	0.136321	0.0132675	0.189366	0.0174444	0.47417		1.16842	-0.341664	1.0363	-0.0952117
100	Sedoheptulose (1MEOX) (6TMS)	Carbohydrate	14.7885	0.62664	17.5115	0.67741	0.243834	15.4764	1.09405	18.5554	1.1341	0.261771	15.6368	0.516365	17.8268	1.1044	0.189109		0.0655949	0.0804701	0.0835312	0.0257445
101	Sedoheptulose-7-phosphate (1MEOX) (7TMS)	Carbohydrate	0.131541	0.0374629	0.18667	0.0260239	0.504972	2.69499	0.371242	1.69178	0.2968	-0.671743	0.207309	0.0496169	0.137606	0.0300457	-0.591239		4.35669	0.656264	3.17998	-0.439946
102	Sorbose (1MEOX) (5TMS)	Carbohydrate	10.6509	2.60001	19.4765	6.96137	0.87076	5.15958	1.16048	2.51975	0.209948	-1.03397	3.51164	0.0879969	3.30055	0.216959	-0.0894396		-1.04565	-1.60076	-2.95039	-2.56096
103	Sucrose (8TMS)	Carbohydrate	204.651	15.4966	281.083	27.3153	0.457827	106.274	10.9166	341.288	15.3064	1.68321	47.642	2.70596	73.6991	4.70411	0.629413		-0.945386	-2.10286	0.279993	-1.93128
104	Tagatose (1MEOX) (5TMS)	Carbohydrate	1.92257	0.0761921	2.17414	0.101443	0.17741	1.64888	0.104711	2.23633	0.120898	0.439646	1.84399	0.0676902	2.21618	0.134245	0.265245		-0.221548	-0.060201	0.0406889	0.0276347
105	Threitol (4TMS)	Carbohydrate	1.32891	0.240619	1.05084	0.132983	-0.338704	1.20719	0.133788	1.18437	0.199506	-0.0275358	0.527821	0.177379	0.0733747	0.00986724	-2.84669		-0.138588	-1.33212	0.17258	-3.84011
106	Threonic acid (4TMS)	Carbohydrate	4.80974	0.344693	3.73089	0.46075	-0.366436	24.2879	2.43731	11.1566	1.09185	-1.12234	6.38097	0.477673	5.93655	0.639559	-0.104152		2.33621	0.407818	1.5803	0.670103
107	Threonic acid, 1,4,-lactone (2TMS)	Carbohydrate	1.40953	0.135139	1.09722	0.145015	-0.361367	0.701551	0.086808	1.55135	0.11239	1.1449	1.57952	0.112417	2.01272	0.23141	0.349663		-1.00659	0.164273	0.499678	0.875303
108	Trehalose (1MEOX) (8TMS)	Carbohydrate	1.50584	0.095514	1.45262	0.114175	-0.0519129	1.38601	0.140642	2.06509	0.218636	0.575269	1.71053	0.105228	1.73629	0.157688	0.0215715		-0.119636	0.183867	0.507546	0.257351
109	Xylitol (5TMS)	Carbohydrate	0.860508	0.0381096	0.828636	0.0631675	-0.0544498	0.997623	0.155581	0.97475	0.0675957	-0.0334623	0.670384	0.0440063	0.79719	0.0434601	0.249937		0.213306	-0.360201	0.234294	-0.0558145
110	Xylose (1MEOX) (4TMS)	Carbohydrate	1.16334	0.12567	1.83623	0.226682	0.65847	2.88829	0.341042	1.66056	0.160071	-0.798549	3.8616	0.480849	4.76546	0.611303	0.303415		1.31194	1.73092	-0.145081	1.37587
111	Linoleic acid	Fatty acid	0.584231	0.0319146	0.690647	0.0386577	0.241411	0.621024	0.0596204	0.820528	0.0487824	0.401904	0.582667	0.0484943	0.859179	0.0620505	0.560287		0.0881106	-0.0038657	0.248603	0.31501
112	Oleic acid	Fatty acid	0.354029	0.0295457	0.422915	0.0350031	0.256499	0.361726	0.0409604	0.488744	0.0448916	0.434182	0.197066	0.0149936	0.34218	0.0328502	0.796078		0.0310285	-0.845191	0.208711	-0.305612
113	Palmitic acid	Fatty acid	13.636	0.610554	16.2147	1.4284	0.249889	14.9092	1.33814	16.6817	1.40499	0.162068	12.0984	1.0182	18.8683	1.34937	0.641145		0.128784	-0.172601	0.0409634	0.218656
114	Stearic acid	Fatty acid	12.2765	0.0319146	14.9701	0.0386577	0.286179	14.0464	0.0596204	14.42	0.0487824	0.0378702	10.2507	0.0484943	16.371	0.0620505	0.675411		0.194301	-0.260172	-0.0540078	0.12906
115	Adenine (2TMS)	Nucleotide	0.544246	0.0696088	0.718881	0.125864	0.401494	0.758972	0.0427561	0.914834	0.112634	0.269463	0.897598	0.111671	1.34844	0.207337	0.587147		0.479787	0.721811	0.347756	0.907463
116	Adenosine (3TMS)	Nucleotide	0.100943	0.0278027	0.149035	0.028574	0.562118	0.332562	0.0834651	0.22486	0.0535113	-0.5646	0.11828	0.013458	0.196582	0.0464064	0.732926		1.72009	0.228673	0.593372	0.399481
117	Alanine, beta- (3TMS)	Nucleotide	2.37672	0.131699	4.1446	0.326327	0.802261	2.04898	0.373382	3.96716	0.2672	0.953202	3.27024	0.207336	5.43553	0.446421	0.733021		-0.21407	0.460425	-0.0631291	0.391186
118	Allantoin (3TMS)	Nucleotide	28.4006	1.81767	36.2471	4.19021	0.351945	19.5273	4.31854	37.3604	2.41107	0.936021	28.1781	1.97234	42.7804	3.06616	0.60238		-0.54043	-0.0113474	0.0436462	0.239088
119	Allantoin (4TMS)	Nucleotide	6.71344	1.62318	12.1383	2.48674	0.854437	4.61135	1.58425	16.0878	2.53978	1.8027	16.2647	2.55164	14.7223	1.02133	-0.14374		-0.541862	1.27662	0.406401	0.278445
120	AMP (5TMS)	Nucleotide	0.0465315	0.0105172	0.125314	0.0174964	1.42927	0.0734094	0.0149723	0.197631	0.0340807	1.42877	0.0918263	0.0147244	0.140755	0.0223024	0.616204		0.657756	0.980699	0.657264	0.167637
121	Cytosine (2TMS)	Nucleotide	1.65239	0.114005	1.74451	0.11698	0.078268	1.36938	0.0880391	1.62043	0.161595	0.242853	1.79342	0.117253	1.53529	0.149391	-0.224204		-0.271031	0.118157	-0.106447	-0.184316
122	Cytosine (3TMS)	Nucleotide	0.0908486	0.00621356	0.0998541	0.0102392	0.136356	0.103176	0.012366	0.14656	0.0207287	0.506377	0.106685	0.0208028	0.238767	0.0801247	1.16225		0.183575	0.231823	0.553596	1.25771
123	Guanine (3TMS)	Nucleotide	0.603245	0.044815	0.810179	0.0900394	0.425496	0.649327	0.120163	1.04355	0.0858738	0.684484	0.994553	0.0568532	1.31239	0.147168	0.400077		0.106202	0.721305	0.365189	0.695885
124	Hypoxanthine (2TMS)	Nucleotide	0.119843	0.00855283	0.120415	0.0106554	0.00687022	0.0989194	0.00649019	0.124599	0.00778184	0.332969	0.119428	0.00645957	0.118971	0.0102552	-0.00552846		-0.276816	-0.00500199	0.0492829	-0.0174007
125	Inosine (4TMS)	Nucleotide	0.0910087	0.0154554	0.131729	0.0162067	0.533495	0.167454	0.0268445	0.12719	0.0371199	-0.396774	0.00485663	0.00349893	0.0155781	0.00367474	1.68149		0.879684	-4.22798	-0.0505849	-3.07998
126	Nicotinic acid (1TMS)	Nucleotide	3.03225	0.185434	3.89759	0.1955	0.362195	2.87559	0.193149	3.62904	0.236328	0.335726	3.05586	0.1572	4.17018	0.356438	0.448534		-0.0765285	0.011188	-0.102997	0.0975263
127	Orotic acid (3TMS)	Nucleotide	0.0515343	0.00696704	0.044519	0.00411094	-0.211111
128	Thymine (2TMS)	Nucleotide	0.290872	0.0450938	0.851356	0.0799508	1.54938	0.319457	0.0228765	0.879914	0.0872909	1.46174	0.542911	0.0303935	1.22879	0.0838995	1.17845		0.135237	0.900331	0.0475996	0.529402
129	UMP	Nucleotide	0.278856	0.0522751	0.190277	0.0806253	-0.551419	0.113698	0.0148482	0.334557	0.0882327	1.55705	0.161691	0.0336501	0.157313	0.0453677	-0.0396007		-1.29432	-0.786285	0.814151	-0.274466
130	Uracil (2TMS) 1	Nucleotide	1.14544	0.151754	0.885399	0.162055	-0.371497	0.55369	0.076664	1.54584	0.189983	1.48124	0.704223	0.0478332	0.915378	0.154728	0.378336		-1.04874	-0.701792	0.803989	0.0480403
131	Uracil (2TMS) 2	Nucleotide	0.154408	0.0104861	0.250613	0.0140999	0.698715	1.74526	0.131969	0.80802	0.108541	-1.11098	3.84844	0.111952	5.92412	0.545392	0.622326		3.49862	4.63946	1.68893	4.56307
132	Urea (2TMS)	Nucleotide	3.67928	1.07336	5.7484	2.44151	0.643736	3.88677	1.1803	6.7674	1.69828	0.80003	6.49169	1.50141	4.33187	1.60858	-0.583603		0.0791469	0.819168	0.235441	-0.408171
133	Uric acid (4TMS)	Nucleotide	4.55084	0.30052	1.99014	0.114941	-1.19326	3.13697	0.431835	1.60923	0.145014	-0.963001	5.25382	0.226532	2.02782	0.142414	-1.37344		-0.536759	0.207234	-0.306501	0.0270549
134	Xanthine (3TMS)	Nucleotide	0.0712796	0.00499726	0.500835	0.0330481	2.81278	0.199211	0.0320381	0.50331	0.0535603	1.33715	0.0966386	0.00802467	0.472885	0.0301714	2.29082		1.48274	0.439112	0.00711013	-0.0828479
135	Acotinic acid, cis- (3TMS)	Organic acid	0.0694572	0.00746771	0.0734052	0.00941917	0.0797568	0.165489	0.0168191	0.171343	0.0177013	0.0501529	0.0511676	0.00955381	0.0548132	0.0138359	0.0992922		1.25254	-0.440894	1.22293	-0.421359
136	Butanoic acid, 2,4-dihydroxy- (3TMS)	Organic acid	1.21281	0.109347	1.53919	0.152543	0.343809	2.05676	0.146913	1.71084	0.115832	-0.265673	1.37261	0.128463	1.42814	0.14829	0.0572138		0.762016	0.178567	0.152535	-0.108027
137	Citric acid (4TMS)	Organic acid	15.0308	2.2552	18.5679	5.17104	0.304881	25.1383	4.04245	56.5712	7.96735	1.17018	8.14744	1.35294	11.8063	2.21789	0.535132		0.741963	-0.883506	1.60726	-0.653256
138	Fumaric acid (2TMS)	Organic acid	35.4598	1.77574	23.4106	1.60437	-0.599024	10.7229	0.903861	16.7379	0.776044	0.642422	10.4995	0.666925	7.6941	0.814944	-0.4485		-1.72549	-1.75586	-0.484046	-1.60534
139	Glutaric acid, 2-oxo (1MEOX) (2TMS) = α-ketoglutarate	Organic acid	5.55857	0.869062	5.42479	0.707264	-0.0351467	0.708433	0.102004	10.8101	0.971967	3.9316	1.38901	0.113725	1.5131	0.124375	0.123444		-2.97201	-2.00065	0.99474	-1.84206
140	Glyceric acid (3TMS)	Organic acid	3.31745	0.613121	3.80737	0.336123	0.19872	2.27164	0.255044	3.55915	0.316981	0.647799	1.95195	0.0752646	2.41993	0.262394	0.310045		-0.546343	-0.765157	-0.0972634	-0.653831
141	Glycolic acid (2TMS)	Organic acid	0.523893	0.0309529	0.538368	0.0291202	0.0393211	0.901705	0.365072	0.44347	0.02641	-1.02382	0.298418	0.012911	0.390377	0.0311918	0.387534		0.783383	-0.811939	-0.279756	-0.463726
142	Hydroxybutyric acid, 2- (2TMS)	Organic acid	0.205168	0.0217033	0.333744	0.0545007	0.701936	0.378375	0.0403208	0.325001	0.0345409	-0.219371	0.583856	0.0371291	0.786032	0.0796623	0.428974		0.883011	1.50881	-0.0382952	1.23585
143	Hydroxyglutaric acid, 2- (3TMS)	Organic acid	0.767335	0.0723138	1.27024	0.0991088	0.727173	0.222054	0.0341965	0.690513	0.034675	1.63676	0.357583	0.0274948	0.512539	0.047992	0.519384		-1.78895	-1.10158	-0.879362	-1.30937
144	Isocitrate (4TMS)	Organic acid	0.0685098	0.0144431	0.129923	0.0791529	0.923275	0.108175	0.0186333	0.230388	0.0365539	1.0907			0.0410538	0.0270305			0.658979		0.826408	-1.66207
145	Lactic acid (2TMS)	Organic acid	2.52208	0.147327	3.68545	0.987911	0.547226	3.56463	0.987157	2.18526	0.201027	-0.705945	2.02567	0.44731	2.48989	0.278848	0.297681		0.499137	-0.316218	-0.754034	-0.565762
146	Maleic acid (2TMS)	Organic acid	2.79189	0.129781	2.03237	0.0914258	-0.458082	1.94902	0.200136	1.73843	0.0891985	-0.164964	1.58981	0.123552	1.40227	0.161167	-0.181091		-0.518493	-0.812386	-0.225376	-0.535395
147	Malic acid (3TMS)	Organic acid	71.7338	7.12313	51.4371	5.29438	-0.479844	10.0245	1.79363	64.6611	4.46071	2.68936	4.49282	0.142831	5.46479	0.517693	0.282544		-2.83912	-3.99696	0.330089	-3.23457
148	Malic acid, 2-methyl- (3TMS) = citramalic acid	Organic acid	0.328245	0.0280707	0.237223	0.0163623	-0.468531	0.207272	0.0506158	0.326754	0.0319487	0.656681	0.0151542	0.0036906	0.0232933	0.000554796	0.620201		-0.66325	-4.43699	0.461961	-3.34825
149	Malonic acid (2TMS)	Organic acid	0.0921905	0.00853779	0.109743	0.0162138	0.251435	0.0767725	0.0118619	0.0887322	0.0063866	0.208868	0.0593519	0.00440704	0.0758312	0.00742454	0.353496		-0.264029	-0.635323	-0.306596	-0.533262
150	Methylmalonic acid (2TMS)	Organic acid	0.298991	0.0273241	0.265957	0.0287889	-0.168907	0.199237	0.0352569	0.161588	0.0264011	-0.302171	0.20632	0.0259007	0.218479	0.0494767	0.0826096		-0.585614	-0.535215	-0.718878	-0.283699
151	Oxalic acid (2TMS)	Organic acid	0.244994	0.021058	0.308091	0.02413	0.330606	0.232276	0.0277664	0.414401	0.045275	0.835185	0.47503	0.0410594	0.419794	0.0361417	-0.178335		-0.0769055	0.955269	0.427673	0.446327
152	Pyruvic acid (1MEOX) (1TMS)	Organic acid	1.30084	0.274642	1.06227	0.171928	-0.292288	0.573036	0.0999972	2.09201	0.266602	1.86819	0.28777	0.0435758	0.220476	0.0402906	-0.384296		-1.18275	-2.17646	0.977733	-2.26846
153	Quinic acid (5TMS)	Organic acid						0.155455	0.0252725
154	Succinic acid (2TMS)	Organic acid	2.47394	0.216953	2.43465	0.268166	-0.0230968	1.72224	0.158501	5.18078	0.433365	1.58888	0.959461	0.0266407	0.938166	0.0648087	-0.0323804		-0.52252	-1.36651	1.08946	-1.3758
155	1843_Ascorbate degradation product	Other	1.24424	0.118608	1.06093	0.159274	-0.229936	0.23529	0.0423769	0.541221	0.0931153	1.20178	0.997405	0.129796	0.713737	0.176746	-0.482787		-2.40275	-0.319014	-0.97104	-0.571865
156	1977_Ascorbate degradation product	Other	0.0993949	0.00653428	0.102374	0.00576492	0.0426	0.103295	0.0133975	0.116844	0.00706073	0.177807	0.141702	0.00672405	0.134414	0.0226577	-0.0761785		0.0555288	0.51162	0.190736	0.392842
157	Ascorbic acid (4TMS)	Other	19.9939	2.28688	10.8793	2.00645	-0.877979	1.91759	0.153745	6.5435	1.15076	1.77076	6.05625	0.85449	6.90715	1.67869	0.189666		-3.38219	-1.72307	-0.733449	-0.655421
158	Campesterol (1TMS)	Other	2.01437	0.112042	2.303	0.159768	0.193182	2.10245	0.11995	2.62149	0.232128	0.318312	1.7905	0.0993338	2.49526	0.180956	0.478831		0.0617431	-0.169968	0.186872	0.115681
159	Cholesterol (1TMS)	Other	0.745956	0.0726627	0.750601	0.0919744	0.00895591	0.793547	0.0869513	0.767572	0.0628629	-0.0480133	0.843369	0.0747179	0.70976	0.0699751	-0.248833		0.0892263	0.177074	0.0322571	-0.080715
160	Coniferin	Other	0.0854734	0.0148724	0.367723	0.0759572	2.10507	0.0540538	0.0104187	0.371114	0.0291391	2.7794	0.0509982	0.00893564	0.280947	0.0773602	2.46178		-0.661079	-0.745028	0.0132454	-0.38832
161	Dehydroascorbic acid dimer (2MEOX)	Other	4.97437	0.177193	5.48172	0.36642	0.140116	2.22946	0.227262	4.12499	0.218987	0.887695	4.55391	0.18485	4.96899	0.333737	0.125848		-1.15782	-0.127407	-0.410239	-0.141676
162	Diketogulonic acid 1	Other	2.7995	0.168002	3.00205	0.189818	0.100779	0.700437	0.135754	2.14526	0.190585	1.61483	2.70932	0.192698	2.67561	0.398253	-0.0180631		-1.99884	-0.0472407	-0.484796	-0.166082
163	Fucosterol (1TMS)	Other	0.268938	0.0241538	0.406159	0.02481	0.594771	0.442975	0.0339586	0.632133	0.0914081	0.513003	0.149754	0.0231667	0.349313	0.027922	1.22193		0.719951	-0.84468	0.638184	-0.217523
164	Furan-2-carboxylic acid (1TMS)	Other	0.222691	0.0107352	0.286973	0.0244429	0.365872	0.206345	0.0161005	0.264795	0.0201713	0.359823	0.171791	0.00662335	0.274922	0.0352078	0.678364		-0.109988	-0.374386	-0.116038	-0.0618942
165	Glycerophophoglycerol (5TMS)	Other	0.598342	0.0311764	0.687428	0.0621977	0.200239	0.42772	0.0478799	0.897253	0.0630595	1.06885	0.127626	0.00976007	0.167011	0.0145435	0.388022		-0.484302	-2.22905	0.384306	-2.04127
166	Gulonic acid, 2-keto-	Other	1.2067	0.173254	1.6787	0.427834	0.476274	0.36135	0.156343	1.36122	0.763849	1.91343	0.0420421	0.0155074	0.204615	0.0701109	2.28301		-1.7396	-4.84309	-0.302442	-3.03636
167	Iminodiacetic acid (2TMS)	Other	0.1089	0.0330509	0.142679	0.0677566	0.389765	0.579564	0.149197	0.170631	0.0366421	-1.76409	0.263866	0.0803509	0.409065	0.0515093	0.632528		2.41196	1.2768	0.25811	1.51956
168	Iminodiacetic acid (3TMS)	Other	0.0693807	0.0122064						0.0502119	0.0126883		0.0644524	0.00497265	0.0717889	0.00628749	0.155528			-0.1063
169	Panthotenic acid	Other	1.05025	0.109032	1.11002	0.130337	0.0798576	0.933565	0.0778313	1.03145	0.176867	0.143853	0.950588	0.111622	1.05925	0.0778427	0.156155		-0.169908	-0.143838	-0.105913	-0.0675405
170	Phosphoric acid (3TMS)	Other	531.731	23.5363	738.028	48.3187	0.472978	583.78	36.3086	801.565	44.6151	0.457395	601.186	28.3096	943.334	65.4137	0.649958		0.134728	0.177114	0.119145	0.354094
171	Phosphoric acid monomethyl ester (2TMS)	Other	39.6112	4.32012	52.4697	8.87646	0.405574	51.4695	5.27639	69.0527	4.60262	0.42398	57.1503	3.55387	68.4913	5.24474	0.261158		0.377807	0.528852	0.396212	0.384436
172	Phytol (1TMS)	Other	15.2636	1.15753	15.5051	1.60857	0.0226462	19.7095	2.10941	17.4763	1.01506	-0.173494	15.8801	2.17649	15.4477	1.53469	-0.039829		0.368795	0.0571228	0.172655	-0.00535233
173	Porphine (2TMS)	Other	2.1927	0.243477	2.46204	0.26147	0.167147	2.12966	0.193357	3.71932	0.616202	0.804418	2.60414	0.484245	5.69872	1.35101	1.12983		-0.0420897	0.248095	0.595182	1.21078
174	Pyrocatechol (2TMS)	Other	0.0486557	0.00886963	0.0980613	0.0151931	1.01107	0.0752928	0.00917837	0.0577353	0.0120325	-0.383058	0.0418748	0.00558065	0.0659402	0.00875625	0.655077		0.629903	-0.216527	-0.76423	-0.572525
175	Sitosterol, beta- (1TMS)	Other	7.3009	0.333962	6.70778	0.499251	-0.12224	7.33683	0.428289	7.54071	0.74648	0.0395432	6.25762	0.395148	7.08077	0.613636	0.178293		0.0070823	-0.222461	0.168866	0.0780724
176	Squalene	Other	0.139622	0.0349471	0.145862	0.0282514	0.0630829	0.135132	0.0444503	0.0822896	0.0120494	-0.715589	0.093587	0.0182936	0.0798286	0.0110364	-0.229403		-0.0471538	-0.577144	-0.825825	-0.869629
177	Stigmasterol (1TMS)	Other	0.292337	0.0136399	0.326501	0.0229427	0.159456	0.302463	0.0325522	0.377724	0.0480766	0.320577	0.257218	0.0164481	0.359013	0.0343033	0.481045		0.0491263	-0.184638	0.210247	0.13695
178	Tocopherol, alpha- (1TMS)	Other	2.93519	0.140847	2.95314	0.185424	0.00879856	2.30106	0.142018	3.31395	0.340788	0.526254	2.64189	0.171955	3.42603	0.182697	0.374967		-0.351156	-0.151881	0.1663	0.214288
179	Tocopherol, beta- (1TMS)	Other	0.0492149	0.0141931	0.185773	0.0214983	1.91638	0.0739113	0.0113383	0.179594	0.035015	1.28087	0.0844195	0.0111523	0.179622	0.0344691	1.08932		0.586699	0.77848	-0.0488066	-0.0485768
180	Tocopherol, delta- (1TMS)	Other			0.149216	0.029648				0.231499	0.0671551				0.159344	0.0222955					0.633604	0.0947447
181	Tocopherol, gamma- (1TMS)	Other	0.213318	0.0578231	1.00992	0.141462	2.24316	0.302964	0.0645937	0.997483	0.145093	1.71915	0.223272	0.0543362	0.758247	0.14973	1.76386		0.506138	0.0657968	-0.017871	-0.413496
182	Agmatine [-NH3] (3TMS)	Polyamines	10.828	0.437753	17.4334	1.50361	0.687083	12.7584	1.88404	13.5484	0.795514	0.0866695	10.478	0.537949	12.4042	0.912896	0.243471		0.236681	-0.047413	-0.363733	-0.491025
183	Glutamic acid, N-acetyl- (2TMS)	Polyamines	0.664305	0.0411458	0.817273	0.0753476	0.298972	0.263629	0.0322026	0.478788	0.0292299	0.860878			0.134995	0.0267028			-1.33334		-0.771433	-2.59791
184	Hydroxylamine (3TMS)	Polyamines	1.76943	0.155375	2.29915	0.195196	0.377819	2.04087	0.199751	1.97787	0.147553	-0.0452345	1.29929	0.098831	2.00517	0.138061	0.626		0.205899	-0.445557	-0.217155	-0.197377
185	Ornithine (2TMS)	Polyamines	7.02819	1.26708	10.2088	2.58808	0.538595	6.1866	0.972892	4.76801	0.481952	-0.375759	4.05929	0.630159	5.51883	0.83083	0.443136		-0.184005	-0.791925	-1.09836	-0.887385
186	Ornithine (3TMS)	Polyamines	149.655	9.19427	194.193	14.5766	0.375847	101.928	16.4926	218.775	16.5728	1.1019	167.176	5.35443	206.997	26.3761	0.308245		-0.554093	0.159721	0.171956	0.0921193
187	Ornithine (4TMS)	Polyamines	70.8337	6.24836	93.8443	7.7946	0.405833	49.0829	4.59585	85.9453	7.87485	0.808197	65.2378	7.22617	93.4137	8.38108	0.517927		-0.529215	-0.118728	-0.12685	-0.00663369
188	Ornithine, N-acetyl- (4TMS)	Polyamines	4.9854	0.595028	8.61768	0.940278	0.789591	1.52889	0.304721	4.86526	0.273645	1.67003	1.42614	0.115024	2.56378	0.716082	0.846155		-1.70522	-1.80559	-0.824783	-1.74903
189	Ornithine-1,5-lactam (2TMS)	Polyamines	29.4129	1.97286	28.0436	2.78246	-0.0687757	11.8228	2.05855	22.1974	2.24893	0.908812	22.4601	2.38481	17.8913	2.75605	-0.328109		-1.31487	-0.389082	-0.337286	-0.648416
190	Putrescine (2TMS)	Polyamines	0.521651	0.0528034	0.951506	0.14873	0.867129	0.549695	0.103716	0.858786	0.190881	0.643667	0.472928	0.155045	0.866757	0.265465	0.874007		0.0755463	-0.141464	-0.147915	-0.134586
191	Putrescine (3TMS)	Polyamines	19.5595	1.74208	26.6753	3.40632	0.447632	7.64517	2.3445	16.7546	1.33782	1.13194	14.196	1.38809	13.1032	1.78435	-0.11557		-1.35525	-0.462383	-0.670946	-1.02558
192	Putrescine (4TMS)	Polyamines	50.9536	3.88117	88.8608	7.03215	0.802364	53.2294	4.38156	65.6239	6.04498	0.301999	55.7994	3.54925	75.9766	6.47553	0.445305		0.063039	0.131066	-0.437326	-0.225992
193	Spermidine (5TMS)	Polyamines	0.477392	0.127509	0.839503	0.101969	0.814362	0.441374	0.233897	0.744874	0.0858224	0.754994	0.730303	0.0912306	0.66052	0.0414392	-0.144893		-0.113171	0.61332	-0.172539	-0.345934
194	Benzoic acid (1TMS)	Shikimate	1.03562	0.156733	1.0285	0.147501	-0.00995734	1.00165	0.0910161	1.11969	0.0965543	0.160722	0.700457	0.0938544	1.38706	0.200756	0.985657		-0.048118	-0.564134	0.122561	0.431481
195	Shikimic acid (4TMS)	Shikimate	6.19241	0.314038	4.45184	0.313023	-0.476098	1.906	0.256673	2.8213	0.205167	0.56581	2.14544	0.18222	0.920554	0.111647	-1.2207		-1.69995	-1.52923	-0.658045	-2.27383
196	Sinapic acid, cis- (2TMS)	Shikimate	8.75005	0.52342	5.24962	0.300825	-0.73708	5.04673	0.408586	3.95512	0.300312	-0.351627	7.86393	0.517696	4.62506	0.469912	-0.765778		-0.793944	-0.154041	-0.408491	-0.182739
197	Sinapic acid, trans- (2TMS)	Shikimate	47.5425	2.33532	32.0807	1.32855	-0.567509	25.6663	1.65918	25.6973	1.20462	0.00173693	36.021	1.78831	25.6913	2.50621	-0.487559		-0.88934	-0.400379	-0.320093	-0.320428
198	Sinapoyl malate 1	Shikimate	2.59524	0.24968	1.54875	0.139741	-0.744765	1.31906	0.170156	2.17102	0.242484	0.718859	2.56909	0.20753	1.53351	0.115605	-0.744422		-0.976352	-0.0146109	0.487272	-0.0142681
199	Sinapoyl malate 2	Shikimate	3.05917	0.410413	1.97148	0.22543	-0.633857	1.50871	0.261991	3.24885	0.396991	1.10662	4.04597	0.281765	2.3194	0.120829	-0.802732		-1.01983	0.403347	0.720648	0.234472
200	1010_155	Unknown	0.179355	0.0316738	0.150926	0.0216552	-0.248971	0.124004	0.0213213	0.0694038	0.0144447	-0.837299	0.0807639	0.0155596	0.119349	0.0248753	0.5634		-0.532429	-1.15103	-1.12076	-0.33866
201	1046_130	Unknown	0.221843	0.0190796	0.284199	0.0286067	0.357362	0.263421	0.0202964	0.304072	0.0278962	0.207045	0.214192	0.0251987	0.333747	0.0338245	0.63985		0.247831	-0.0506323	0.0975145	0.231856
202	1049_174	Unknown	0.309916	0.0335458	0.432337	0.11806	0.480282	0.453007	0.0319946	0.513453	0.0584862	0.180698			0.313685	0.0799778			0.547659		0.248075	-0.462841
203	1055_131	Unknown	6.63365	0.693756	7.98032	0.921996	0.266644	6.96966	0.743037	5.73322	0.638111	-0.281742	4.22025	0.561645	6.99101	0.733888	0.728172		0.0712849	-0.652474	-0.477101	-0.190946
204	1088_311	Unknown	0.129552	0.00993838	0.108197	0.0180176	-0.259872	0.0811991	0.00823503	0.0794286	0.015047	-0.0318046	0.0474783	0.0073002	0.0839398	0.0219744	0.822089		-0.673998	-1.44819	-0.445931	-0.366234
205	1098_283	Unknown	1.16533	0.0830623	1.59789	0.146636	0.455431	1.46567	0.125543	1.59895	0.115875	0.125564	1.33172	0.153538	2.15815	0.215554	0.69651		0.330829	0.192553	0.000962638	0.433632
206	1111_225	Unknown	0.192524	0.0142197	0.300487	0.035364	0.642259	0.296722	0.0255022	0.316806	0.0248979	0.094484	0.25309	0.0256291	0.408382	0.0373446	0.690272		0.624073	0.394608	0.0762978	0.44262
207	1119_245	Unknown	0.0732069	0.00549295	0.0999025	0.00432918	0.44854	0.0658098	0.0113854	0.0991295	0.00847344	0.591012	0.0737858	0.0134625	0.104898	0.0100729	0.507572		-0.153678	0.0113619	-0.0112065	0.0703939
208	1138_174	Unknown	0.211608	0.0301358	0.4223	0.101746	0.996872	0.302381	0.0693529	0.444317	0.0650073	0.555222	0.179481	0.0235896	0.317647	0.0497861	0.823595		0.514971	-0.237566	0.0733208	-0.410844
209	1155_137	Unknown	0.169401	0.0128569	0.144736	0.0304902	-0.227013	0.164629	0.0323104	0.191026	0.0162496	0.21455	0.117588	0.0310963	0.245382	0.0267437	1.06129		-0.0412225	-0.526697	0.400341	0.761602
210	1160_159	Unknown	0.259668	0.0110448	0.183561	0.0121658	-0.500408	0.320104	0.0779734	0.155477	0.022056	-1.04184	0.177331	0.0192045	0.136092	0.0298651	-0.381867		0.30187	-0.550224	-0.239564	-0.431683
211	1179_174	Unknown	0.116466	0.054202	0.36422	0.0833378	1.64491	0.103743	0.0657722	0.358866	0.0704017	1.79043	0.130732	0.0670814	0.226419	0.124885	0.792388		-0.166888	0.166705	-0.0213658	-0.685813
212	1198_145	Unknown	0.155221	0.0125413	0.200545	0.0378888	0.369605	0.147448	0.023844	0.196958	0.0197704	0.417681	0.171466	0.0307083	0.248866	0.031104	0.537445		-0.0741193	0.143602	-0.026043	0.311443
213	1207_228	Unknown	7.09912	0.506959	9.01069	0.872941	0.343997	7.77227	0.776468	10.8649	1.35032	0.483265	7.35935	1.27898	11.5868	1.87341	0.654833		0.130696	0.051938	0.269964	0.362775
214	1226_174	Unknown	4.87678	0.370246	5.61095	0.57253	0.202317	5.10556	0.512843	6.9996	0.471197	0.455205	5.32608	0.614741	7.70438	0.655454	0.532604		0.0661398	0.127146	0.319027	0.457432
215	1253_157	Unknown	2.47144	0.26351	1.68734	0.3178	-0.550601	1.62497	0.370737	2.30485	0.160418	0.504258	1.8648	0.200192	2.17701	0.144852	0.223321		-0.604938	-0.406326	0.449921	0.367595
216	1316_196	Unknown	0.176409	0.0079574	0.249257	0.0217341	0.498711	0.192076	0.0150538	0.242857	0.0161895	0.338428	0.197206	0.0333707	0.280386	0.0202575	0.507709		0.122756	0.160782	-0.037527	0.16978
217	1318_112	Unknown	0.155788	0.0377257	0.362346	0.0890768	1.21778	0.246374	0.0623093	0.304357	0.0279214	0.304912	0.310323	0.053972	0.327481	0.09374	0.0776377		0.661267	0.994187	-0.251605	-0.145958
218	1343_200	Unknown	0.545053	0.0766161	0.822146	0.135214	0.592999	0.200683	0.0317544	0.440373	0.0402793	1.13381	0.271691	0.0505355	0.294765	0.0856671	0.117597		-1.44148	-1.00443	-0.900669	-1.47983
219	1355_231	Unknown	1.33985	0.0969422	1.55949	0.128736	0.219009	1.68618	0.163124	1.34811	0.095363	-0.322821	1.205	0.124877	1.65245	0.150559	0.45558		0.331689	-0.153039	-0.21014	0.0835325
220	1358_342	Unknown	0.533696	0.0867896	0.75214	0.0610074	0.494983	0.249048	0.0970121	0.201059	0.0190041	-0.308804	0.364446	0.0682651	0.319157	0.102945	-0.19144		-1.0996	-0.550312	-1.90338	-1.23674
221	1362_255	Unknown	0.0532644	0.00774018	0.0742667	0.0151307	0.479542	0.0368207	0.0090978	0.11317	0.0114352	1.61991	0.0470347	0.00567109	0.0573608	0.0160847	0.286342		-0.532655	-0.179449	0.60771	-0.372648
222	1377_172	Unknown	5.11342	0.153732	5.14901	0.284842	0.0100059	3.2856	0.278466	4.40044	0.224128	0.421489	4.06715	0.35524	4.00651	0.51368	-0.0216705		-0.63813	-0.330271	-0.226647	-0.361947
223	1381_240	Unknown	0.204394	0.0141963	0.204245	0.024086	-0.00105499	0.0982768	0.0173269	0.106911	0.00800827	0.121483	0.104274	0.00344932	0.118252	0.0162975	0.181495		-1.05643	-0.970982	-0.933894	-0.788432
224	1387_142	Unknown	0.648572	0.0438358	0.775247	0.066205	0.257389	0.561043	0.116552	0.840312	0.0826956	0.582814	0.558063	0.038888	0.842085	0.0807581	0.593538		-0.209156	-0.216839	0.116269	0.11931
225	1395_191	Unknown	0.122494	0.0115562	0.226441	0.0629654	0.886424	0.180908	0.0534197	0.272417	0.028598	0.59056	0.151134	0.0578764	0.223193	0.0328147	0.562464		0.562543	0.303114	0.266679	-0.0208456
226	1405_174	Unknown	0.59473	0.0573718	0.828095	0.0894371	0.477561	0.434983	0.0696807	0.747759	0.070752	0.781613	0.437386	0.05153	0.856548	0.146192	0.969626		-0.451275	-0.443328	-0.147224	0.0487381
227	1412_117	Unknown	0.347112	0.0186053	0.442472	0.0458335	0.350185	0.40379	0.067573	0.445775	0.0137175	0.14271	0.330133	0.0163629	0.46529	0.0457637	0.495085		0.218206	-0.072353	0.0107305	0.0725465
228	1424_257	Unknown	0.225722	0.021398	0.538283	0.0970506	1.25382	0.544888	0.12996	0.544518	0.0377664	-0.000980754	0.358622	0.0725968	0.687869	0.0527786	0.93967		1.27141	0.667917	0.016616	0.35377
229	1426_174	Unknown	1.24897	0.121124	1.80191	0.211928	0.528797	0.847587	0.156516	1.57804	0.147034	0.896697	1.01552	0.125962	1.84822	0.234255	0.863917		-0.5593	-0.298511	-0.1914	0.0366099
230	1428_116	Unknown	0.214253	0.0305963	0.214517	0.0569488	0.00177726			0.185174	0.0231011		0.221901	0.0211145	0.263634	0.0206426	0.24862			0.0506061	-0.212211	0.297449
231	1430_233	Unknown	0.126542	0.00985603	0.201857	0.021964	0.673716	0.196528	0.0202699	0.170932	0.0133985	-0.201312	0.144982	0.0127614	0.196968	0.0341587	0.442087		0.635117	0.196255	-0.239912	-0.0353744
232	1432_117	Unknown	1.15146	0.101415	1.52981	0.228179	0.409892	1.14302	0.109224	1.33858	0.0808757	0.227854	1.00807	0.135577	1.33243	0.221024	0.402462		-0.0106098	-0.191865	-0.192649	-0.199296
233	1434_170	Unknown	1.103	0.0401397	1.4355	0.182957	0.38011	1.09197	0.100747	1.26509	0.124309	0.212308	1.11095	0.107726	1.66671	0.190832	0.585206		-0.0145116	0.0103608	-0.182314	0.215457
234	1436_243	Unknown	0.167889	0.0264589	0.325134	0.0432424	0.953525	0.192795	0.0363721	0.175463	0.0571513	-0.135898	0.0920795	0.0290124	0.199273	0.0406603	1.11379		0.199559	-0.866558	-0.889864	-0.706291
235	1438_174	Unknown	0.501019	0.040004	0.715157	0.086425	0.513395	0.352901	0.0387466	0.502591	0.0473126	0.510122	0.334049	0.0223189	0.560148	0.104827	0.745749		-0.505602	-0.584806	-0.508875	-0.352452
236	1447_145	Unknown	0.146253	0.019924	0.236699	0.0174152	0.694584	0.168885	0.0158348	0.231021	0.0129849	0.451982	0.167678	0.0245161	0.261937	0.0270426	0.643528		0.207571	0.197222	-0.035031	0.146166
237	1447_174	Unknown	1.64188	0.139254	2.16174	0.233622	0.396841	1.37686	0.302788	2.0259	0.157613	0.557186	1.31498	0.149015	2.2037	0.216642	0.744885		-0.253973	-0.320308	-0.0936276	0.0277367
238	1456_350	Unknown	0.203986	0.0408593	0.196193	0.0211124	-0.0561972	0.164968	0.0343358	0.155823	0.0307992	-0.0822804	0.086983	0.00834209	0.185504	0.0206353	1.09264		-0.306287	-1.22967	-0.33237	-0.0808272
239	1459_159	Unknown	0.0298794	0.0032592	0.0589193	0.00681918	0.979586	0.072851	0.0395553	0.0584347	0.0135956	-0.318125	0.0324224	0.00482357	0.0506885	0.0039584	0.644668		1.2858	0.117837	-0.0119147	-0.217082
240	1488_174	Unknown			2.36637	0.191123		1.94916	0.228003				1.17127	0.0878174	1.93311	0.234893	0.72285					-0.291756
241	1489_141	Unknown	3.52935	0.364417	2.31683	0.429672	-0.607254	1.70734	0.305304	3.77606	0.310686	1.14513	2.23662	0.13148	2.79308	0.418397	0.320537		-1.04765	-0.658082	0.704731	0.269708
242	1498_278	Unknown	0.0982137	0.0212197	0.117573	0.013725	0.259562	0.0462303	0.00554191	0.0713256	0.0125268	0.625581	0.117011	0.0175941	0.0648937	0.0105876	-0.850492		-1.08709	0.252645	-0.721068	-0.857409
243	1501_140	Unknown	0.973437	0.0381357	1.00113	0.0657613	0.0404748	1.79702	0.543787				0.820809	0.124636	0.476531	0.386879	-0.784476		0.884443	-0.246041		-1.07099
244	1509_103	Unknown	2.0139	0.0501583	1.8934	0.0843803	-0.0890177	2.07879	0.253479	1.99966	0.099351	-0.0559846	1.68153	0.115996	2.0615	0.137589	0.293917		0.0457488	-0.260215	0.078782	0.12272
245	1526_232	Unknown	1.98532	0.114492	1.775	0.111758	-0.161551	1.00456	0.231412	2.04414	0.13311	1.02494	1.62565	0.104539	1.65759	0.150262	0.0280676		-0.982813	-0.288356	0.203676	-0.0987373
246	1531_199	Unknown	1.01377	0.0606861	1.05505	0.0829443	0.0575814	0.704424	0.130471	1.03753	0.0606547	0.558638	1.05556	0.0531854	1.26497	0.107774	0.261086		-0.525209	0.0582895	-0.0241523	0.261794
247	1533_314	Unknown	11.942	0.359773	14.2633	0.940018	0.256269	7.12061	1.44569	12.5515	0.743963	0.817788	12.3278	0.839157	14.5629	0.959473	0.240384		-0.745971	0.0458668	-0.184452	0.0299822
248	1545_232	Unknown	2.72964	0.112843	2.41783	0.222354	-0.174993	2.02821	0.111415	2.67912	0.143673	0.401553	2.52147	0.0682832	2.4105	0.231197	-0.0649301		-0.428501	-0.114444	0.148045	-0.00438146
249	1555_246	Unknown	0.2958	0.032462	0.321932	0.0266539	0.122138	0.168172	0.026329	0.290185	0.0145272	0.787034	0.187483	0.0338965	0.258901	0.060476	0.465637		-0.81468	-0.657857	-0.149784	-0.314359
250	1570_330	Unknown	0.353732	0.0490668	0.311258	0.0588932	-0.184548	0.118817	0.016394	0.224262	0.0354785	0.916439	0.218785	0.0492099	0.300597	0.00720006	0.458314		-1.57391	-0.693141	-0.472924	-0.0502791
251	1596_217	Unknown	0.84654	0.0607313	0.908577	0.0209602	0.10203	0.616923	0.0370402	1.01762	0.0373163	0.722038	0.767166	0.0399636	0.88452	0.0840607	0.205355		-0.456488	-0.142039	0.16352	-0.0387149
252	1599_217	Unknown	0.571608	0.0899561	0.705895	0.122398	0.304427	0.357286	0.0670125	0.969332	0.114327	1.43991	0.551536	0.0911491	0.527533	0.0619286	-0.0641926		-0.677948	-0.0515718	0.457537	-0.420191
253	1604_103	Unknown	2.09174	0.0778334	1.76689	0.145539	-0.243494	1.89738	0.109294	1.99607	0.053886	0.0731511	2.28001	0.128695	1.95249	0.130926	-0.223726		-0.140691	0.124336	0.175954	0.144104
254	1606_319	Unknown	0.493564	0.147654	0.661693	0.106844	0.422924	1.06565	0.32932	0.663391	0.160625	-0.683802	0.309215	0.106522	0.300166	0.155946	-0.0428469		1.11042	-0.674629	0.00369876	-1.1404
255	1612_140	Unknown	6.90983	1.08356	8.61171	0.851689	0.317649	8.45165	1.3998	5.92947	0.825241	-0.511329	6.78468	1.06345	7.90504	0.973485	0.220492		0.290584	-0.0263695	-0.538395	-0.123527
256	1619_255	Unknown	0.590538	0.0499854	0.68755	0.0798563	0.219436	0.462177	0.0817829	0.780519	0.047969	0.755986	0.494923	0.0492619	0.762288	0.0874302	0.623133		-0.353583	-0.254826	0.182967	0.148871
257	1644_189	Unknown	1.14119	0.0927506	1.70648	0.166667	0.580484	0.968225	0.162027	1.98054	0.127845	1.03248	1.73917	0.0904513	2.06344	0.190572	0.246656		-0.237123	0.60786	0.214873	0.274032
258	1653_204	Unknown	0.168678	0.0182886	0.125603	0.0162252	-0.425397	0.108834	0.0179245	0.0883754	0.0118733	-0.300413	0.0763407	0.00464195	0.0831888	0.00552532	0.123937		-0.632143	-1.14375	-0.507159	-0.594415
259	1655_243	Unknown	0.848231	0.0689813	0.61672	0.0845063	-0.459842	0.715715	0.0764993	0.769555	0.060313	0.104639	1.08485	0.0973422	0.769444	0.127639	-0.495609		-0.245072	0.354967	0.319409	0.319201
260	1659_217	Unknown	0.260929	0.0247302	0.218561	0.0349671	-0.25562	0.167962	0.0183349	0.215027	0.0247311	0.356381	0.172658	0.0181933	0.093393	0.00986144	-0.886529		-0.635519	-0.595741	-0.0235176	-1.22665
261	1675_294	Unknown	0.220726	0.0228927	0.385407	0.0380349	0.804127	0.361797	0.0606205	0.2876	0.0389623	-0.331116	0.206406	0.0227734	0.319326	0.0247246	0.629546		0.712926	-0.0967719	-0.422317	-0.271353
262	1684_331	Unknown	0.193032	0.0160553	0.169302	0.0213513	-0.189238	0.229341	0.0354794	0.218686	0.03678	-0.0686355	0.237015	0.032608	0.209271	0.0515186	-0.179609		0.248656	0.29614	0.369259	0.305769
263	1691_277	Unknown	2.05898	0.1026	2.69126	0.288249	0.386352	2.38303	0.217819	4.59431	0.780832	0.947048	3.04309	0.636763	4.89091	1.16669	0.684565		0.210868	0.563607	0.771564	0.86182
264	1697_275	Unknown	3.52838	0.233408	4.27078	0.381844	0.275492	4.99352	0.542877	3.52611	0.561144	-0.501977	4.31051	0.214496	4.73174	0.359286	0.134512		0.50105	0.288854	-0.276419	0.147874
265	1703_100	Unknown	29.383	6.95076	13.7571	7.25207	-1.09481	10.1969	3.42135	33.8803	7.17526	1.73231	38.5586	9.34332	18.3303	5.7909	-1.07282		-1.52684	0.392073	1.30027	0.414055
266	1705_272	Unknown	5.49544	0.290752	4.96824	0.283244	-0.1455	4.12978	0.309941	4.75028	0.265743	0.20195	4.27096	0.123834	4.16878	0.34546	-0.0349346		-0.412172	-0.363676	-0.0647218	-0.253111
267	1708_204	Unknown	0.903136	0.0371045	0.887693	0.047855	-0.0248826	0.835373	0.127381	0.847939	0.0475204	0.0215404	0.655973	0.0248367	0.77258	0.0534988	0.236049		-0.112523	-0.461307	-0.0660999	-0.200375
268	1710_303	Unknown	0.585632	0.0918033	0.245802	0.111854	-1.2525	0.0977509	0.0187105	0.210084	0.0465955	1.10379	0.302675	0.0460366	0.35951	0.0458055	0.248263		-2.58281	-0.952225	-0.226525	0.548537
269	1713_319	Unknown	3.67615	0.186319	3.47458	0.397937	-0.0813578	4.3825	0.717897	4.26646	0.453089	-0.0387141	6.12399	0.465323	4.50734	0.525768	-0.442194		0.253559	0.736276	0.296203	0.375439
270	1721_202	Unknown	1.50035	0.30258	1.27858	0.218601	-0.230754	1.41939	0.310339	2.17403	0.239623	0.615097	0.931408	0.0880227	1.24402	0.166289	0.41752		-0.0800244	-0.687812	0.765826	-0.0395367
271	1727_203	Unknown	0.422144	0.0669085	0.431104	0.174717	0.0303003	0.248593	0.0205159	0.350721	0.0596033	0.496541	0.653948	0.0508429	0.708654	0.0801385	0.115905		-0.763953	0.631441	-0.297712	0.717045
272	1762_171	Unknown	3.05313	0.182556	4.21357	0.304529	0.464757	4.4528	1.20239	3.98646	0.275613	-0.159604	3.34786	0.210536	3.99641	0.372923	0.255468		0.544425	0.132952	-0.0799366	-0.0763378
273	1783_218	Unknown	0.984879	0.121637	1.26385	0.143236	0.359807	0.918648	0.107698	1.18653	0.142888	0.369168	1.06256	0.0864294	1.12035	0.11587	0.0763945		-0.100433	0.109533	-0.0910729	-0.17388
274	1783_312	Unknown	0.233797	0.0214976	0.404154	0.0417171	0.789648	0.285313	0.027445	0.39725	0.0323013	0.477502	0.256972	0.00971082	0.405839	0.0286913	0.659296		0.287292	0.136356	-0.0248546	0.00600371
275	1788_276	Unknown	4.15636	0.510658	2.41682	0.351593	-0.78221	2.78695	0.258669	5.01517	0.755713	0.847613	3.20739	0.644597	3.76522	0.458613	0.231332		-0.576632	-0.373918	1.05319	0.639624
276	1791_319	Unknown	0.273175	0.0634528	0.279377	0.0554961	0.0323917	0.183245	0.0405363	0.202492	0.0280417	0.144086	0.23643	0.0599429	0.164102	0.031325	-0.526824		-0.576046	-0.208408	-0.464352	-0.767624
277	1800_392	Unknown	0.386369	0.0624907	0.574876	0.138862	0.573269	0.269381	0.0387908	0.443824	0.0485323	0.720339	0.273374	0.0230802	0.245017	0.0178284	-0.157997		-0.520332	-0.499103	-0.373263	-1.23037
278	1805_133	Unknown	0.719576	0.0964569	0.933504	0.1472	0.375508	0.330673	0.0497616	0.538863	0.0953758	0.704514	0.542436	0.0577694	0.923755	0.161844	0.768058		-1.12174	-0.407695	-0.792738	-0.015145
279	1806_392	Unknown	0.436899	0.110797	0.543409	0.13359	0.314739	0.22777	0.0455807	0.46997	0.139948	1.04499	0.266382	0.0238064	0.490425	0.03324	0.88054		-0.93972	-0.713807	-0.209472	-0.148005
280	1809_330	Unknown	0.314016	0.0471568	0.6304	0.218789	1.00543	0.392709	0.0428456	0.478065	0.102425	0.283746	0.889392	0.13389	0.549291	0.0751993	-0.695248		0.322622	1.50198	-0.399062	-0.198697
281	1812_276	Unknown	0.734625	0.347954	0.686634	0.209387	-0.0974664	1.52879	0.256552	1.57823	0.152044	0.0459189	1.99319	0.137794	1.58771	0.134755	-0.328131		1.05731	1.44	1.20069	1.20933
282	1816_257_Cysteinylglycine	Unknown	1.13136	0.797575	1.92635	1.55481	0.767809	1.22997	0.494821	0.712916	0.0862791	-0.786823	0.385001	0.0358262	0.329644	0.0491719	-0.223954		0.120569	-1.55512	-1.43406	-2.54689
283	1841_219	Unknown	0.265204	0.0226588	0.250182	0.0265028	-0.0841236	0.199425	0.0532173	0.471188	0.0875566	1.24045	0.478591	0.0993317	0.331355	0.0385088	-0.530416		-0.411255	0.851688	0.913322	0.405396
284	1842_217	Unknown	0.269872	0.0717622	0.37478	0.0628019	0.473769	0.256498	0.0208852	0.603423	0.101345	1.23422	0.43204	0.036296	0.535757	0.0612198	0.310414		-0.0733276	0.67889	0.687127	0.515535
285	1846_174	Unknown	5.83357	0.470204	6.66622	1.34697	0.19249	8.45712	1.45043	6.60788	1.54586	-0.355978	4.16196	1.08656	14.9587	2.25189	1.84565		0.535786	-0.487118	-0.0126822	1.16605
286	1857_191	Unknown						1.38023	0.0889649	2.14113	0.20987	0.63346
287	1863_204_Hexopyranose	Unknown	1.1028	0.146735	1.51817	0.31552	0.46116	1.63845	0.182856	1.95799	0.391195	0.257044	1.44111	0.148016	1.86192	0.223602	0.369617		0.571158	0.386006	0.367042	0.294463
288	1873_245	Unknown	3.17224	0.155624	3.49798	0.369244	0.141021	2.45728	0.133668	3.95282	0.212466	0.685818	3.03934	0.129999	3.76633	0.226708	0.309403		-0.368435	-0.061742	0.176361	0.10664
289	1893_174	Unknown	1.22068	0.371795	3.12503	0.728928	1.35618	2.01622	0.398095	2.54499	0.724142	0.336002			3.17694	0.507684			0.723964		-0.296212	0.0237701
290	1896_275	Unknown	4.59763	0.277864	4.42722	0.939247	-0.054491	4.06946	0.268028	5.95114	0.241889	0.548329	5.40034	0.201201	6.20793	0.39869	0.201062		-0.176053	0.23216	0.426767	0.487713
291	1912_318	Unknown	0.481391	0.0351742	0.83902	0.148156	0.801496	0.768085	0.200356	0.701328	0.0405808	-0.131177	0.636864	0.118938	0.596169	0.0492956	-0.0952637		0.674057	0.403775	-0.258615	-0.492984
292	1926_245	Unknown	1.1991	0.216694	1.08276	0.160864	-0.147247	0.494598	0.0973508	0.923865	0.114854	0.901426			1.3072	0.271727			-1.27763		-0.228956	0.271773
293	1927_205	Unknown	0.418787	0.107143	0.48998	0.0891682	0.226507	0.161224	0.0232116	0.378471	0.080062	1.23112	0.220158	0.0175515	0.413981	0.0570414	0.911025		-1.37715	-0.927676	-0.372541	-0.243158
294	1949_204	Unknown	213.219	13.0686	242.909	21.3591	0.188079	195.914	11.6281	234.678	8.62387	0.260463	201.979	9.74325	255.013	22.7899	0.336365		-0.122116	-0.0781323	-0.0497311	0.0701536
295	1953_299	Unknown	0.265437	0.0435567	0.203633	0.0317216	-0.382398			0.182155	0.0117708										-0.160805
296	1958_374	Unknown	5.64657	0.649754	7.86572	0.491511	0.478202	1.33508	0.373771	5.42538	0.53031	2.0228	4.63753	0.335337	5.49285	0.504118	0.2442		-2.08045	-0.284021	-0.535854	-0.518023
297	1964_450	Unknown	0.467803	0.030625	0.475853	0.0384926	0.0246167	0.156127	0.0198306	0.237926	0.0547359	0.607794	0.336198	0.0264243	0.337749	0.0430151	0.00663894		-1.58318	-0.476589	-1	-0.494567
298	1965_204	Unknown	17.4868	0.761813	20.5175	0.988392	0.230592	16.5143	0.810361	20.286	1.53377	0.296764	15.058	0.484197	18.6791	1.39102	0.310898		-0.082543	-0.215735	-0.0163709	-0.135429
299	1973_265	Unknown	0.173175	0.00978578	0.213852	0.0127005	0.304381	0.582728	0.282955	0.214357	0.0165987	-1.44281	0.177595	0.0129867	0.218289	0.0225521	0.297645		1.75059	0.0363631	0.00340439	0.0296277
300	1988_271	Unknown	0.217494	0.0312976	0.202252	0.0138908	-0.104818	0.149071	0.0235568	0.1959	0.0323649	0.394116	0.186385	0.0146189	0.245491	0.0232579	0.397383		-0.544975	-0.222688	-0.0460407	0.279514
301	1991_112	Unknown	11.5739	0.898417	16.0035	1.48272	0.467512	12.9298	1.01521	15.7724	1.48789	0.286707	11.3493	1.03764	19.6676	1.89528	0.793217		0.159823	-0.0282713	-0.0209818	0.297434
302	1995_174	Unknown	4.9854	0.595028	8.61768	0.940278	0.789591	1.52291	0.308238	4.86526	0.273645	1.67569	1.42614	0.115024	3.2261	0.561068	1.17767		-1.71088	-1.80559	-0.824783	-1.41751
303	2002_293	Unknown	0.171345	0.0213935	0.171714	0.0403679	0.003107	0.165859	0.0457599	0.170521	0.0310039	0.0399914	0.111136	0.0240789	0.197793	0.045465	0.831669		-0.0469456	-0.624582	-0.0100612	0.20398
304	2012_174	Unknown	0.929169	0.132212	1.26602	0.12072	0.446287	0.6062	0.0915077	1.43491	0.104936	1.2431	1.0972	0.122594	1.19281	0.143781	0.120532		-0.616148	0.239814	0.180664	-0.0859409
305	2029_331	Unknown	1.38637	0.139217	1.47268	0.0807782	0.0871291	0.38645	0.0985923	1.2923	0.116415	1.74159	1.26174	0.06827	1.28888	0.0864636	0.0307054		-1.84296	-0.135902	-0.188494	-0.192325
306	2043_179_Benzoic acid derivative	Unknown	0.344369	0.0336343	0.341913	0.0440196	-0.010328	0.454354	0.0471254	0.354409	0.0565297	-0.3584	0.278649	0.0258447	0.40656	0.0679166	0.545019		0.39986	-0.305507	0.0517883	0.249839
307	2053_202	Unknown	0.156322	0.0132535	0.239082	0.027255	0.612987	0.34286	0.0659072	0.319094	0.0268616	-0.103636	0.215391	0.0251951	0.275809	0.046636	0.356717		1.1331	0.462435	0.416476	0.206164
308	2058_289	Unknown	1.23352	0.307244	3.37701	0.327449	1.45296	1.27613	0.45771	3.56483	0.169271	1.48206	2.30155	0.0761959	4.51387	0.2941	0.971761		0.0489914	0.899821	0.0780867	0.418618
309	2061_360	Unknown	0.778365	0.0382516	0.912883	0.109901	0.229983	0.217432	0.0533429	0.694581	0.0537273	1.67558	0.700266	0.0382557	0.802761	0.0729467	0.197068		-1.83988	-0.152543	-0.394285	-0.185459
310	2064_144	Unknown	0.372762	0.08259	0.67212	0.0297607	0.850462	0.296938	0.0864913	0.65067	0.0469317	1.13176	0.758345	0.0543443	0.839853	0.0868115	0.147283		-0.328093	1.0246	-0.0467921	0.321419
311	2066_333_Hexonic acid	Unknown	0.168885	0.0225992	0.328728	0.154657	0.96085	0.211001	0.0768202	0.316038	0.0356009	0.582851	0.214199	0.0317724	0.199905	0.0606798	-0.099639		0.321203	0.342909	-0.0567959	-0.71758
312	2086_175	Unknown	0.454344	0.0144062	0.454663	0.0421898	0.00101109	0.504858	0.115803										0.152093
313	2086_204	Unknown	5.04587	0.65869	3.82614	0.810287	-0.399214	2.99961	0.597102	3.2461	1.3301	0.113933	2.04834	0.195075	1.43839	0.173471	-0.510001		-0.750329	-1.30065	-0.237182	-1.41144
314	2091_204	Unknown	5.38542	0.872587	4.28819	1.02004	-0.328691	3.04224	0.876309	4.05073	2.2214	0.41305	1.77813	0.255674	1.23708	0.243652	-0.523424		-0.823926	-1.59869	-0.0821854	-1.79343
315	2092_112	Unknown	0.626809	0.065621	0.788924	0.0762314	0.33186	0.798612	0.110893	1.0031	0.191514	0.328897	0.702202	0.0678969	0.857827	0.0688397	0.288801		0.349468	0.16386	0.346506	0.120801
316	2095_361	Unknown	6.7841	1.30808	4.02554	1.1158	-0.752974	3.18629	0.476518	5.09812	1.15997	0.678088	5.95519	0.934306	2.15141	0.786473	-1.46887		-1.09028	-0.18801	0.340782	-0.903902
317	2099_204	Unknown			1.41704	0.273963		1.81835	0.231325	1.69541	0.169333	-0.100992	1.47457	0.171426	1.16596	0.0878353	-0.338775				0.258753	-0.28136
318	2099_321	Unknown	0.420998	0.0471816	0.544345	0.0523949	0.370709	0.567945	0.064494	0.670839	0.028573	0.240215	0.441885	0.0426486	0.52005	0.0360698	0.234982		0.431939	0.0698569	0.301444	-0.0658709
319	2103_174	Unknown	0.0922868	0.0141513	0.277794	0.0617904	1.58982	0.0759645	0.0334423	0.37352	0.0274881	2.29779			0.227221	0.0535442			-0.2808		0.427169	-0.28992
320	2106_155	Unknown	0.90821	0.0912529	1.18708	0.0871977	0.386315	0.909188	0.124126	1.11441	0.13309	0.293625	0.951034	0.110599	1.10035	0.0989593	0.210391		0.00155355	0.0664721	-0.0911368	-0.109452
321	2121_373	Unknown	0.396301	0.144041	0.147641	0.0321395	-1.4245	0.0378908	0.0142837	0.377657	0.121636	3.31716	0.170466	0.0408118	0.0713507	0.0103319	-1.25648		-3.38667	-1.21711	1.35499	-1.04909
322	2128_155	Unknown	0.524166	0.0405411	0.652302	0.0317195	0.315516	0.501674	0.0502411	0.612813	0.0436248	0.288696	0.494191	0.0461039	0.591288	0.0477743	0.258793		-0.0632731	-0.0849558	-0.0900932	-0.141679
323	2128_217	Unknown	0.247151	0.0248766	0.259406	0.0255599	0.0698195	0.203216	0.025786	0.263195	0.0218804	0.373118	0.271891	0.0200106	0.279153	0.044413	0.0380309		-0.282378	0.137633	0.0209198	0.105844
324	2143_239	Unknown	0.09649	0.0067517	0.0525607	0.00508593	-0.876394	0.0857707	0.0209177	0.0518814	0.00609829	-0.725267	0.0859796	0.0112422	0.0529675	0.00649617	-0.698887		-0.169894	-0.166385	-0.0187664	0.0111224
325	2149_247	Unknown	0.0396567	0.0106299	0.0508134	0.00577708	0.357646	0.0285932	0.0061816	0.0427979	0.00536828	0.581866	0.0492446	0.00650594	0.0464985	0.00888652	-0.0827814		-0.471889	0.312403	-0.247669	-0.128024
326	2172_217	Unknown	1.6206	0.0792382	1.7122	0.154575	0.0793216	2.37467	0.173708	2.09639	0.161569	-0.179817	1.92927	0.130511	2.15042	0.222693	0.15656		0.551195	0.251525	0.292056	0.328764
327	2177_157	Unknown	0.12839	0.00701972	0.144172	0.00936925	0.16726	0.14982	0.019375	0.17947	0.0199278	0.260517	0.126623	0.00752734	0.188426	0.0256217	0.573454		0.222696	-0.0199861	0.315953	0.386208
328	2182_218	Unknown	0.292384	0.0653008	0.290966	0.036476	-0.00701289	0.31338	0.110188	0.336505	0.0427828	0.102716	0.334396	0.0746706	0.459018	0.0916137	0.456994		0.100048	0.193694	0.209776	0.6577
329	2189_204	Unknown	0.761423	0.0393513	0.858437	0.0286948	0.173014	0.633548	0.0656698	0.834532	0.0286304	0.397513	0.707419	0.0565873	0.795832	0.0642768	0.1699		-0.265244	-0.106134	-0.0407443	-0.109248
330	2190_278	Unknown	0.0725137	0.00496057	0.110574	0.0205545	0.60869	0.108221	0.0097758	0.143431	0.00976382	0.406373	0.0777064	0.0023742	0.0915177	0.0053994	0.236018		0.577654	0.0997784	0.375337	-0.272894
331	2200_204	Unknown	10.6192	0.36402	13.4465	0.542013	0.340551	10.3574	0.821944	13.7141	0.308249	0.404992	9.82217	0.309794	13.4527	0.775384	0.453785		-0.0360135	-0.112564	0.0284272	0.000669215
332	2210_204	Unknown	7.00127	0.530051	9.64144	0.988514	0.461632	6.7475	0.669403	9.81205	0.591651	0.540201	6.62014	0.400423	10.1306	0.822257	0.613782		-0.053263	-0.0807545	0.0253059	0.0713953
333	2215_145	Unknown	0.245556	0.0206159	0.613785	0.349749	1.32168	0.249582	0.030868	1.5325	0.467067	2.6183	1.08745	0.313014	1.36234	0.524712	0.325137		0.0234583	2.14682	1.32008	1.15028
334	2215_204	Unknown	1.00064	0.0417637	1.24225	0.0770567	0.312041	0.945259	0.051324	3.88974	1.60546	2.04089	1.09703	0.0621779	4.0037	1.74667	1.86773		-0.0821357	0.132687	1.64672	1.68838
335	2223_440	Unknown	0.152424	0.0554845	0.0941821	0.0248616	-0.694567	0.0655833	0.00585302	0.0796567	0.00931143	0.280468	0.0665633	0.00810519	0.0889338	0.00354786	0.418005		-1.21669	-1.19529	-0.241657	-0.082721
336	2238_391	Unknown	0.0541907	0.0117858	0.0624767	0.00930841	0.205274	0.0526356	0.0114673	0.0811498	0.00882896	0.624548	0.0632141	0.00866679	0.0800924	0.0103894	0.341419		-0.0420054	0.222202	0.377268	0.358347
337	2241_204	Unknown	0.16423	0.0197746	0.137592	0.0169502	-0.255319	0.134181	0.00668299	0.114432	0.0182528	-0.229691	0.180412	0.0242609	0.148327	0.0210278	-0.282517		-0.291541	0.135582	-0.265913	0.108384
338	2250_233	Unknown	15.2564	0.934789	12.4087	0.574272	-0.298061	15.1012	1.01217	12.2346	0.80738	-0.303698	13.9846	0.844871	11.6808	0.923063	-0.259704		-0.0147503	-0.125576	-0.0203876	-0.0872191
339	2254_361_Phenolic glycoside	Unknown	0.317959	0.0271321	0.322918	0.0224898	0.0223296	0.251804	0.0308282	0.339811	0.0300692	0.432427	0.31201	0.0289228	0.286072	0.0220901	-0.125216		-0.336537	-0.0272476	0.0735607	-0.174793
340	2265_426	Unknown	0.168713	0.0107588	0.0681762	0.00560411	-1.30723	0.0675818	0.0282937	0.0502604	0.00274449	-0.427211	0.109442	0.013563	0.0479202	0.00871095	-1.19146		-1.31987	-0.624403	-0.439846	-0.508635
341	2266_132	Unknown			0.295332	0.0284318		0.312408	0.0287578	0.652611	0.0484151	1.06279	0.56929	0.0812977	0.752235	0.0775357	0.402018				1.14388	1.34884
342	2278_204	Unknown	0.789287	0.21296	0.521459	0.128647	-0.597995	0.278404	0.0377624	0.371968	0.0761171	0.417998	0.2837	0.030971	0.285733	0.0297153	0.0103		-1.50337	-1.47618	-0.487376	-0.867889
343	2291_378	Unknown	0.095577	0.0184491	0.0369972	0.0066449	-1.36925	0.0484676	0.0121615				0.0407317	0.0162382					-0.979642	-1.23051
344	2296_204	Unknown	0.300184	0.0839285	0.220598	0.0264576	-0.444431	0.226063	0.0559456	0.281406	0.0228387	0.31593	0.200832	0.0270812	0.217622	0.0309341	0.115829		-0.409125	-0.579857	0.351236	-0.0195975
345	2308_204	Unknown	0.434873	0.0484935	0.449523	0.0827465	0.047801	0.376587	0.057222	0.418775	0.0811189	0.153193	2.64221	0.764541	1.74068	0.436188	-0.602095		-0.207613	2.60308	-0.102221	1.95318
346	2309_361	Unknown	0.0736282	0.0102817	0.0895021	0.00572856	0.281664	0.0871306	0.00646346	0.105132	0.00885479	0.270944	0.0814029	0.00479342	0.120036	0.0185149	0.56032		0.242922	0.144823	0.232202	0.423479
347	2321_292	Unknown	0.124353	0.00637128	0.141618	0.0135003	0.187561	0.123423	0.022701	0.163771	0.0181862	0.408073	0.129663	0.015547	0.138362	0.0172737	0.0936717		-0.0108328	0.0603316	0.209679	-0.0335581
348	2323_204	Unknown	0.361976	0.0703135	0.367189	0.0900306	0.0206282	0.313581	0.262459	0.429089	0.0693056	0.452439	0.286546	0.105668	0.424515	0.106699	0.567049		-0.207056	-0.337128	0.224755	0.209293
349	2326_217	Unknown	0.47133	0.120451	0.265523	0.0385836	-0.827901	0.338307	0.0254322	0.4077	0.149029	0.269173	0.327867	0.0673948	0.345396	0.129656	0.075142		-0.478403	-0.523629	0.618671	0.379414
350	2328_361_Phenolic glycoside	Unknown	0.213349	0.0341499	0.218066	0.017919	0.0315455	0.24024	0.0227451	0.234155	0.0142093	-0.0370095	0.274361	0.0399281	0.191976	0.0139005	-0.515151		0.171258	0.36286	0.102703	-0.183837
351	2332_355	Unknown	0.0915281	0.00632872	0.122573	0.00878314	0.421355	0.15284	0.0378793	0.143249	0.00940437	-0.0934968	0.0841067	0.00863421	0.11548	0.015374	0.457354		0.739733	-0.121994	0.224882	-0.0859943
352	2334_262	Unknown	0.101903	0.019047	0.135469	0.0246794	0.410767	0.120373	0.0100554	0.152896	0.0118119	0.345034	0.120889	0.00968372	0.16002	0.0130327	0.404572		0.240319	0.246488	0.174586	0.240292
353	2346_204	Unknown	0.386716	0.0178931	0.307289	0.0484891	-0.331679	0.459568	0.0527968	0.377829	0.0721016	-0.282542	0.407419	0.0261961	0.399795	0.0616889	-0.0272532		0.249003	0.0752385	0.29814	0.379664
354	2347_217	Unknown	0.420606	0.0515901				0.479802	0.0548262				0.375019	0.0280607					0.18997	-0.165504
355	2361_Tryptamine deriv.	Unknown	0.310321	0.0679925	0.441517	0.0919217	0.508711	0.35071	0.0674299	0.703762	0.12696	1.00481	1.12141	0.328277	0.878525	0.0610077	-0.352157		0.176519	1.85348	0.672617	0.992613
356	2364_217	Unknown	0.685642	0.0897769	1.07597	0.122078	0.650113	0.606435	0.116949	1.13944	0.127266	0.909897	0.817555	0.107742	1.25432	0.159988	0.617513		-0.177102	0.253861	0.0826821	0.221261
357	2369_204	Unknown	0.916689	0.0877037	0.842577	0.0867009	-0.121624	0.77809	0.0573621	0.842184	0.0952312	0.114198	0.950486	0.102713	0.883138	0.0926065	-0.106026		-0.236495	0.0522328	-0.000673403	0.0678303
358	2376_204	Unknown	1.57087	0.122566	1.10404	0.0737216	-0.508772	1.5862	0.0733128	1.51236	0.267198	-0.0687717	1.59877	0.265842					0.0140149	0.0254038	0.454015
359	2378_204	Unknown	0.985038	0.0919776	1.37015	0.145487	0.476082	1.04571	0.147669	1.47291	0.101525	0.494183	0.863245	0.115823	1.42109	0.154054	0.719159		0.0862321	-0.190409	0.104333	0.0526685
360	2378_204	Unknown	0.14824	0.0419965	0.286621	0.132754	0.951204	2.13153	1.23832	0.20205	0.0556796	-3.3991	0.293236	0.0717241	0.162427	0.0527639	-0.852267		3.84588	0.984124	-0.504431	-0.819347
361	2385_204	Unknown	1.0901	0.167499	1.39752	0.102637	0.358418	0.989466	0.156508	1.32623	0.130863	0.422611	1.03016	0.0916522	1.35422	0.161105	0.394595		-0.139732	-0.0815875	-0.0755393	-0.0454108
362	2394_204	Unknown	1.10742	0.0742725	1.20962	0.00549194	0.127345	1.10352	0.123831				1.1627	0.0485473					-0.00509545	0.0702695
363	2401_204	Unknown	1.42491	0.0976399	2.14475	0.113071	0.589943	1.35248	0.156212	2.07433	0.110877	0.617041	1.32731	0.0987236	1.98574	0.14024	0.581166		-0.0752588	-0.102358	-0.0481609	-0.111135
364	2408_299_Phosphate	Unknown	0.311674	0.0756303	0.267322	0.113738	-0.221457	0.09719	0.0354363	0.539967	0.249429	2.47399	0.200711	0.0364822	0.149448	0.0414644	-0.425473		-1.68116	-0.634919	1.01429	-0.838935
365	2413_280	Unknown	0.0531255	0.00691048	0.0360139	0.00823608	-0.560853	0.0490263	0.00844922	0.031763	0.00629487	-0.626212	0.0132252	0.00380595	0.0190405	0.00585296	0.525787		-0.115848	-2.00612	-0.181207	-0.91948
366	2413_361	Unknown	0.0870756	0.00588266	0.0829364	0.0079871	-0.0702643	0.12103	0.0378076	0.0838152	0.00710892	-0.530078	0.0964488	0.00636153	0.0641647	0.0145683	-0.587983		0.475022	0.147494	0.015208	-0.370224
367	2422_204_Hemiterpenoid glycoside	Unknown	0.679523	0.0275687	0.617744	0.0388433	-0.137514	0.697747	0.106912	0.6877	0.0476135	-0.0209244	0.718615	0.0572275	0.696836	0.0419549	-0.0443986		0.0381809	0.0806953	0.15477	0.173811
368	2430_204_Hemiterpenoid glycoside	Unknown	1.42468	0.0888438	1.20001	0.0821211	-0.247594	1.45539	0.153139	1.24834	0.0879485	-0.221401	1.61622	0.111775	1.23756	0.100926	-0.385123		0.0307645	0.181982	0.0569578	0.0444526
369	2433_204_Sugar	Unknown	0.684948	0.0613893	0.934196	0.0705476	0.44773	0.649447	0.0758347	1.06854	0.0690983	0.718357	0.640013	0.0585658	1.01754	0.0590483	0.668917		-0.0767829	-0.0978935	0.193844	0.123293
370	2433_324	Unknown	0.319203	0.0499308	0.595871	0.135648	0.900526	0.223699	0.0769311	0.49723	0.0785547	1.15236	0.64452	0.138305	0.526898	0.0735678	-0.290703		-0.512916	1.01375	-0.261086	-0.177477
371	2438_204	Unknown	0.684948	0.0613893	0.934196	0.0705476	0.44773	0.649447	0.0758347	1.06854	0.0690983	0.718357	0.640013	0.0585658	1.01754	0.0590483	0.668917		-0.0767829	-0.0978935	0.193844	0.123293
372	2438_204	Unknown	0.114154	0.0055402	0.143137	0.0152209	0.326416	0.116054	0.0196586	0.214511	0.0263242	0.886254	0.11477	0.00811509	0.175002	0.012392	0.60863		0.02382	0.00776329	0.583658	0.289977
373	2445_217	Unknown	0.744696	0.0470991	0.997199	0.0922163	0.42123	0.781978	0.0680337	1.3799	0.100837	0.819359	0.911332	0.0825943	1.30067	0.122927	0.513209		0.0704759	0.291325	0.468605	0.383304
374	2450_217	Unknown	1.51069	0.100535	1.83558	0.122659	0.281033	1.61687	0.100378	1.96459	0.119029	0.281029	1.5064	0.0830922	1.85165	0.125884	0.297702		0.0979946	-0.0040981	0.0979914	0.0125714
375	2457_276	Unknown	0.0525564	0.00761253	0.0600831	0.0145537	0.193093	0.0144366	0.00268514	0.0401586	0.0035935	1.47598	0.0412461	0.00462754	0.0465541	0.0069429	0.174648		-1.86414	-0.349606	-0.581251	-0.368051
376	2457_392	Unknown	0.116378	0.0138633	0.145116	0.023427	0.318387	0.0292761	0.00495402	0.0958862	0.0088759	1.7116	0.0941303	0.00863486	0.110454	0.0131049	0.230715		-1.99102	-0.306084	-0.597808	-0.393757
377	2465_204	Unknown	0.60673	0.0774989	0.36798	0.0454862	-0.721427	0.624678	0.138567	0.427645	0.0382115	-0.546699	0.590824	0.0825708	0.333054	0.0557633	-0.826969		0.0420586	-0.0383264	0.216787	-0.143869
378	2480_204	Unknown	0.657875	0.0448532	0.757303	0.0500036	0.203057	0.667012	0.0516492	0.946017	0.0979129	0.504154	0.746162	0.0534715	0.778993	0.07391	0.0621229		0.0198984	0.181674	0.320996	0.0407402
379	2480_204	Unknown	0.158617	0.0154339	0.247101	0.0212665	0.639556	0.127014	0.0195305	0.222244	0.0113955	0.807158	0.221636	0.0211861	0.236316	0.0393802	0.0925263		-0.320563	0.482646	-0.152961	-0.0643836
380	2480_204	Unknown	0.350169	0.0226614	0.342964	0.0271583	-0.0299954	0.410657	0.0410447	0.5127	0.0651074	0.320182	0.384005	0.020943	0.405693	0.0424376	0.0792609		0.229881	0.133075	0.580058	0.242331
381	2487_217	Unknown	0.537155	0.026447	0.737722	0.0674935	0.457739	0.578557	0.091463	0.843887	0.0574438	0.544591	0.541182	0.0459844	0.587451	0.067128	0.118355		0.107121	0.0107747	0.193973	-0.328609
382	2494_204	Unknown	0.078726	0.00849127	0.0972713	0.00728827	0.305174	0.109513	0.0295458	0.0984215	0.0073818	-0.15406	0.0818479	0.00865686	0.0948328	0.010737	0.212442		0.476193	0.0561048	0.0169592	-0.0366275
383	2494_204	Unknown	0.370584	0.042629	0.431663	0.0284316	0.220107	0.42074	0.0537604	0.476352	0.0510848	0.179098	0.372614	0.0422204	0.3434	0.0528876	-0.11779		0.183129	0.00788225	0.14212	-0.330015
384	2505_204	Unknown	0.717327	0.039468	0.847793	0.0661443	0.24108	0.749731	0.0939376	0.80953	0.0791168	0.110711	0.646706	0.0479958	0.86541	0.0733983	0.420272		0.0637412	-0.149521	-0.0666273	0.0296717
385	2510_204_Phenolic glycoside	Unknown	1.55233	0.102822	0.997587	0.0521293	-0.637921	1.62791	0.189066	1.01426	0.0309267	-0.682599	1.59977	0.0878027	0.945385	0.0656193	-0.758887		0.0685888	0.0434254	0.0239107	-0.0775406
386	2521_204	Unknown	17.9202	0.679638	18.7298	0.723386	0.0637469	17.1156	1.35046	19.394	0.57641	0.180299	17.6509	0.642036	18.8235	1.07885	0.0927944		-0.0662749	-0.0218502	0.0502771	0.00719721
387	2529_204	Unknown	2.84223	0.131283	3.09964	0.117653	0.125073	3.06662	0.289965	3.28057	0.114881	0.0972969	2.98533	0.183553	3.0645	0.2672	0.0377596		0.109624	0.0708648	0.0818478	-0.0164486
388	2533_204	Unknown	0.295571	0.03858	1.7227	0.413535	2.54309	0.832525	0.155765	0.50897	0.106624	-0.709914	0.702742	0.324835	1.04976	0.359621	0.578997		1.49399	1.24949	-1.75902	-0.714605
389	2537_204	Unknown	0.832179	0.0858512	0.99927	0.134753	0.26398	0.794367	0.153085	1.14963	0.0972153	0.533292	0.849296	0.104659	0.765456	0.120366	-0.149948		-0.0670887	0.0293732	0.202224	-0.384555
390	2550_204	Unknown	0.282906	0.0295329	1.50267	0.730948	2.40914	0.699172	0.139063	0.945171	0.375097	0.43493	0.327441	0.0571789	0.70589	0.470965	1.10821		1.30533	0.210912	-0.668883	-1.09002
391	2556_204	Unknown	0.176003	0.0313366	0.399871	0.0545969	1.18394	0.18631	0.0359561	0.409053	0.0224019	1.13458	0.154811	0.00632082	0.338187	0.0151563	1.12731		0.0821033	-0.185088	0.0327511	-0.241714
392	2567_371	Unknown	1.19403	0.0567965	1.44241	0.159883	0.272638	1.68772	0.29348	1.45777	0.168254	-0.211307	1.12127	0.0728585	1.83955	0.2433	0.714223		0.499229	-0.0907161	0.0152845	0.350869
393	2571_290	Unknown			0.121083	0.00843853		0.13626	0.0268696	0.166897	0.0163427	0.292597	0.102813	0.0118077	0.124082	0.0177057	0.271265				0.462956	0.0352893
394	2575_175	Unknown	0.170452	0.0102779	0.240988	0.0185592	0.499595	0.237242	0.0301113	0.281576	0.0182342	0.24717	0.192778	0.0225391	0.195786	0.0375418	0.0223404		0.476988	0.177569	0.224563	-0.299685
395	2575_204	Unknown	1.58945	0.0942499	1.8021	0.120614	0.181151	1.07974	0.117346	1.25921	0.0745016	0.221845	1.46675	0.138681	1.70872	0.135793	0.220295		-0.557848	-0.115907	-0.517154	-0.0767633
396	2599_204	Unknown	0.733999	0.0712414	1.13509	0.118099	0.628952	0.720319	0.0924779	1.42879	0.121579	0.988086	0.808528	0.0547386	1.13029	0.070859	0.483327		-0.0271422	0.13952	0.331992	-0.00610511
397	2605_392	Unknown	0.0455307	0.00379135	0.077157	0.00530693	0.760957	0.0434607	0.0029383	0.082374	0.0143	0.922478	0.0630948	0.00717578	0.073522	0.0053573	0.220654		-0.0671277	0.470683	0.0943928	-0.0696204
398	2605_535	Unknown	0.0601774	0.00747277	0.0877993	0.00854993	0.544987	0.0558389	0.0102553	0.117566	0.0221176	1.07412	0.0765211	0.0108403	0.0732835	0.00974505	-0.0623699		-0.107951	0.346635	0.421185	-0.260722
399	2608_204	Unknown	0.0945431	0.0109841	0.0928263	0.0150065	-0.0264376	0.0686989	0.0137316	0.0558964	0.0137816	-0.297533	0.0886443	0.0143438	0.0922486	0.0217895	0.0574988		-0.460684	-0.0929441	-0.731779	-0.00900782
400	2608_204	Unknown	2.24821	0.268254	2.70884	0.326913	0.268897	1.96806	0.325371	2.66298	0.388596	0.436266	2.05181	0.202656	2.91915	0.523227	0.508647		-0.192005	-0.131879	-0.0246364	0.107871
401	2619_273	Unknown	0.111895	0.0245794	0.0937785	0.0128599	-0.25482	0.0642495	0.0139021	0.151727	0.0234139	1.23973	0.143462	0.0283166	0.114853	0.0216621	-0.320885		-0.800393	0.358518	0.694152	0.292453
402	2619_361	Unknown	0.728258	0.162432	0.526629	0.12697	-0.467663	0.776498	0.165635	0.529637	0.0922245	-0.551979	1.11428	0.1891	0.404933	0.109148	-1.46036		0.092534	0.613596	0.00821843	-0.379104
403	2622_204	Unknown	1.37219	0.229485	1.80801	0.250575	0.397925	1.22846	0.189899	1.90072	0.306478	0.629695	0.993106	0.209165	1.77739	0.12794	0.839737		-0.159623	-0.466455	0.0721483	-0.024643
404	2635_204	Unknown	0.395153	0.051756	0.382846	0.0510608	-0.0456463	0.435002	0.043235	0.73996	0.185618	0.766425	0.558047	0.120626	0.402593	0.0926096	-0.471064		0.138611	0.497974	0.950682	0.0725568
405	2648_186	Unknown	0.196265	0.0285435	0.112192	0.0291994	-0.806836	0.0719806	0.00445048	0.0954174	0.0131927	0.406645	0.116998	0.0788499	0.0981692	0.0216367	-0.253145		-1.44713	-0.746318	-0.233645	-0.192626
406	2651_204	Unknown	0.971371	0.641566	0.326675	0.0278673	-1.57217	0.15391	0.0231581	0.354186	0.0342786	1.20242	0.238501	0.0485985	0.206799	0.0357744	-0.205766		-2.65793	-2.02603	0.116655	-0.659626
407	2664_204	Unknown	1.4022	0.0780112	1.79233	0.0692957	0.354152	1.5788	0.112456	1.88583	0.0924977	0.25637	1.52569	0.0597223	1.87302	0.107353	0.295905		0.171144	0.121777	0.0733619	0.0635302
408	2672_197	Unknown	0.509572	0.0413745	0.637124	0.0544955	0.322289	0.49816	0.0535995	0.690537	0.0420136	0.471109	0.422249	0.0344879	0.507706	0.0427544	0.2659		-0.0326764	-0.271192	0.116144	-0.327582
409	2678_284	Unknown	0.299509	0.0158203	0.320744	0.0163978	0.0988229	0.287741	0.0326622	0.364129	0.0198977	0.339681	0.339257	0.0197992	0.313757	0.0719202	-0.112733		-0.0578326	0.179779	0.183025	-0.0317772
410	2679_204	Unknown	1.3028	0.115832	1.4989	0.0546378	0.202291	1.34264	0.200787	1.49729	0.0669567	0.15728	1.50467	0.182066	1.58253	0.178901	0.0727849		0.0434583	0.207831	-0.00155351	0.0783241
411	2689_204	Unknown	4.89083	0.24379	4.81326	0.277307	-0.0230659	4.56549	0.415847	5.09734	0.362223	0.158975	4.52159	0.191516	4.50684	0.250703	-0.00471161		-0.0993106	-0.113251	0.0827305	-0.0948964
412	2705_204	Unknown	0.47025	0.0773047	1.0441	0.563005	1.15076	0.566549	0.123069	0.660224	0.223823	0.220755	0.185144	0.0207291	0.321916	0.0493161	0.79804		0.268772	-1.34478	-0.661234	-1.69751
413	2733_361_Sugar	Unknown	2.97417	0.596327	1.48706	0.397403	-1.00002	2.00896	0.372132	1.24704	0.301919	-0.687949	3.67908	0.648615	1.24116	0.527969	-1.56766		-0.566033	0.306859	-0.253961	-0.260775
414	2734_204	Unknown	1.33388	0.093881	1.40906	0.180335	0.0791079	1.05731	0.122697	1.52574	0.275594	0.529107	0.916342	0.128042	1.01785	0.0868644	0.151574		-0.335222	-0.541668	0.114777	-0.469202
415	2763_193	Unknown	0.572711	0.0215597	0.698341	0.0902574	0.286125	0.502715	0.0584966	0.681289	0.0635566	0.438525	0.574694	0.0328722	0.621554	0.124595	0.113086		-0.188066	0.00498683	-0.0356652	-0.168052
416	2795_204	Unknown	1.48761	0.134177	1.96802	0.0751317	0.40375	1.17843	0.197468	2.3828	0.241447	1.01579	1.67546	0.0860598	1.85729	0.110855	0.148641		-0.336135	0.171561	0.27591	-0.0835479
417	2799_319	Unknown	0.420998	0.0455355	0.750603	0.0512511	0.834238	0.443792	0.0431038	0.73907	0.0679482	0.735828	0.477832	0.0230695	0.793899	0.0676449	0.732452		0.0760706	0.18269	-0.0223391	0.0809038
418	2799_361	Unknown	1.61116	0.183083	2.22521	0.195924	0.465842	2.01273	0.199569	2.84519	0.288783	0.499372	1.85244	0.129039	2.33919	0.230081	0.336579		0.321052	0.201327	0.354582	0.0720638
419	2816_361	Unknown	1.04514	0.105897	0.985418	0.0632289	-0.0848904	0.971036	0.132622	1.27452	0.0917398	0.392353	1.29883	0.157621	0.954167	0.122802	-0.444899		-0.1061	0.313515	0.371143	-0.0464934
420	2821_384	Unknown	0.0511942	0.00555166	0.0543153	0.00327944	0.0853785			0.0715599	0.0074191		0.0553681	0.00874266	0.0584409	0.00633064	0.0779232			0.113075	0.397792	0.105619
421	2833_361	Unknown	0.166272	0.0541247	0.206393	0.0696078	0.31185	0.153398	0.0453448	0.180466	0.0191399	0.234454	0.115313	0.0311932	0.133079	0.0257865	0.206728		-0.116266	-0.527985	-0.193662	-0.633107
422	2845_361	Unknown	0.282946	0.0795132	0.819815	0.170707	1.53477	0.222	0.152674	0.732669	0.123264	1.7226	0.30774	0.126517	0.914056	0.142007	1.57057		-0.349963	0.121185	-0.162136	0.156985
423	2846_297	Unknown	0.0462476	0.00473315	0.0944793	0.00835286	1.03062	0.0625641	0.011481	0.107958	0.0145526	0.787064	0.068611	0.0105673	0.0886735	0.00851631	0.370062		0.435955	0.569061	0.192401	-0.0914952
424	2872_361	Unknown	0.200741	0.0478074	0.193584	0.0326591	-0.05238	0.147773	0.0328108	0.272049	0.0634813	0.88049	0.268448	0.0615612	0.163603	0.0388069	-0.714441		-0.44196	0.419304	0.490911	-0.242758
425	2882_361	Unknown	0.178853	0.0510406	0.179825	0.0435515	0.00781286	0.141337	0.032266	0.176651	0.0487763	0.321763	0.206038	0.0654139	0.280733	0.0503596	0.446289		-0.339637	0.20413	-0.0256868	0.642606
426	2894_204	Unknown	0.590758	0.0654648	0.786274	0.0911929	0.412466	0.702643	0.103579	0.825706	0.0522841	0.232838	0.72137	0.0750261	0.638232	0.074637	-0.176659		0.250225	0.288173	0.0705963	-0.300952
427	2894_361	Unknown	0.195667	0.0215607	0.156134	0.0188023	-0.325608	0.207688	0.0287708	0.164475	0.0131484	-0.336552	0.225728	0.0187793	0.163974	0.0167515	-0.461113		0.0860216	0.206186	0.0750775	0.0706806
428	2905_361	Unknown	0.76938	0.0794313	1.42871	0.0548235	0.892942	0.738975	0.0693486	1.59478	0.12193	1.10976	1.05464	0.0626896	1.4724	0.142573	0.481409		-0.0581698	0.454989	0.158648	0.0434564
429	2935_205	Unknown	0.635153	0.0526431	0.645507	0.0846578	0.0233284	0.573315	0.0480825	0.834605	0.0560975	0.541765	0.730319	0.039666	0.700245	0.046768	-0.060667		-0.147777	0.201423	0.37066	0.117427
430	2977_204	Unknown	0.212879	0.0542571	0.217759	0.0204553	0.032699	0.221398	0.024367	0.250387	0.0292997	0.177518	0.294839	0.0399463	0.252616	0.0240521	-0.22298		0.0566069	0.469893	0.201425	0.214214
431	2995_204	Unknown	0.144714	0.0264969	0.226468	0.0191336	0.646099	0.16832	0.0266711	0.303196	0.0220077	0.849048	0.206824	0.0249395	0.234445	0.0374265	0.180844		0.217997	0.515199	0.420946	0.0499439
432	3014_140	Unknown	0.176314	0.0313046	0.28341	0.0729262	0.684749	0.248789	0.0382307	0.222906	0.0409633	-0.158488	0.272887	0.0385777	0.249728	0.0975178	-0.127944		0.496778	0.630158	-0.346459	-0.182535
433	3014_361	Unknown	0.218222	0.0402665	1.10204	0.228628	2.33631	0.154821	0.0272139	1.16437	0.066523	2.91088	0.222274	0.0330426	0.866449	0.268457	1.96278		-0.495192	0.0265439	0.0793768	-0.346991
434	3044_217	Unknown	0.198294	0.0325683	0.162288	0.0245466	-0.28908	0.141005	0.0278808	0.157277	0.0462345	0.157561	0.231192	0.0443079	0.182507	0.0308256	-0.341138		-0.491895	0.221451	-0.0452534	0.169394
435	3061_361	Unknown	0.0558277	0.00836791	0.0605469	0.00767723	0.117072	0.0441312	0.00634147	0.0652355	0.00735757	0.563858	0.0527795	0.00687863	0.0795459	0.0223798	0.591811		-0.339183	-0.0810053	0.107604	0.393734
436	3079_361	Unknown	0.170939	0.064292	0.144843	0.0223799	-0.238992	0.0700802	0.013192	0.0787272	0.0151818	0.167856	0.203562	0.0755186	0.0722678	0.00817158	-1.49404		-1.2864	0.251984	-0.879555	-1.00306
437	3164_202	Unknown	0.366315	0.109638	0.623479	0.175222	0.767258	0.163097	0.0310768	0.453481	0.106365	1.47531	0.591052	0.117527	0.509778	0.194306	-0.213418		-1.16735	0.690202	-0.4593	-0.290474
438	3164_204	Unknown	0.603535	0.148212	0.799427	0.118499	0.405529	0.712575	0.0973745	0.953792	0.0660715	0.420633	0.851562	0.0816171	0.748527	0.0964736	-0.186057		0.239603	0.496673	0.254707	-0.0949125
439	3169_354	Unknown	0.0391754	0.00511622	0.0233417	0.00471446	-0.747042	0.0466517	0.0061129	0.0357547	0.004652	-0.383796	0.0382546	0.00612365	0.0407059	0.00821168	0.0896033		0.251981	-0.0343158	0.615227	0.80233
440	3190_129_Sterol	Unknown	0.0783238	0.0288942	0.0586734	0.0197146	-0.416744	0.0558333	0.0135427	0.0627559	0.0271334	0.168625	0.0759978	0.0105783	0.0379542	0.00922723	-1.0017		-0.488325	-0.0434922	0.0970438	-0.628447
441	3191_361	Unknown	0.0798422	0.0211789	0.0760838	0.0234546	-0.0695624	0.0384688	0.0104914	0.0492109	0.0255738	0.355289	0.0844583	0.0204126	0.0594946	0.0248431	-0.505481		-1.05346	0.0810885	-0.628612	-0.35483
442	3238_361_Sugar	Unknown	0.0463298	0.00584138	0.0797414	0.0157483	0.783388	0.0567405	0.0211084	0.0771499	0.0198069	0.443284	0.074579	0.0159989	0.0752476	0.0182026	0.0128764		0.292438	0.686827	-0.0476659	-0.0836847
443	3305_382	Unknown	1.68085	0.0907286	1.95119	0.133444	0.215156	1.7509	0.107757	2.14952	0.184724	0.295924	1.47099	0.0833842	2.07913	0.135836	0.499188		0.0588978	-0.192403	0.139666	0.091629
444	3326_309	Unknown						0.149003	0.0214439	0.0673989	0.00601904
445	A114002	Unknown - GMD ID	1.53745	0.239564	2.90412	0.622194	0.91756	3.01072	0.501789	1.97836	0.437002	-0.605801	1.62433	0.371321	4.31605	0.829	1.40987		0.969567	0.0793054	-0.553794	0.571612
446	A115002	Unknown - GMD ID	0.637516	0.0368166	0.725325	0.0538305	0.186167	1.30681	0.524697	0.774605	0.0316062	-0.754512	0.583872	0.0170915	0.6586	0.0542023	0.173751		1.03551	-0.12681	0.0948333	-0.139227
447	A118006	Unknown - GMD ID	0.193539	0.0479137	0.120921	0.0437745	-0.678556	0.189279	0.069069	0.0965621	0.0571273	-0.970987	0.165798	0.0861408	0.284232	0.120492	0.777648		-0.0321085	-0.223202	-0.32454	1.233
448	A118010	Unknown - GMD ID	1.63204	0.166177	1.90232	0.324941	0.221081	1.48502	0.133427	1.79767	0.299991	0.275645	1.214	0.157847	2.17476	0.280216	0.841085		-0.136193	-0.426906	-0.0816285	0.193099
449	A124006	Unknown - GMD ID	1.19606	0.147308	0.912636	0.158673	-0.390174	0.535204	0.0665082	1.47162	0.193177	1.45924	1.64495	0.174978	1.99748	0.216314	0.280137		-1.16013	0.459758	0.689289	1.13007
450	A124007	Unknown - GMD ID	0.176033	0.0313631	1.00458	0.751708	2.51267	0.0988554	0.0179193	0.429707	0.0544768	2.11996	1.3858	0.832909	0.196618	0.0470555	-2.81725		-0.832456	2.9768	-1.22516	-2.35312
451	A140003	Unknown - GMD ID	0.179367	0.0111957	0.131977	0.00556726	-0.442621	0.190596	0.0113566	0.122985	0.00864775	-0.632031	0.192679	0.0181532	0.109195	0.0072309	-0.819296		0.0876022	0.103286	-0.101807	-0.273389
452	A141003	Unknown - GMD ID	0.358677	0.0205958	0.265727	0.0248334	-0.432742	0.781663	0.0444927	0.872816	0.0657466	0.15913	0.0312583	0.0116611	0.0166889	0.00101476	-0.905352		1.12386	-3.52038	1.71573	-3.99299
453	A141017	Unknown - GMD ID	0.230069	0.0221246	0.254573	0.0457473	0.146011	0.116828	0.0252704	0.360768	0.0520186	1.62669	0.172921	0.0161075	0.196955	0.0296341	0.187753		-0.977687	-0.411957	0.502992	-0.370215
454	A145005	Unknown - GMD ID	0.495503	0.0782257	0.701276	0.066285	0.501088	0.57951	0.173677	0.583474	0.0600253	0.00983458	0.340313	0.0544088	0.672707	0.113741	0.983116		0.225941	-0.542031	-0.265312	-0.0600032
455	A145007	Unknown - GMD ID	0.739556	0.0384522	0.840288	0.216278	0.184225	0.962638	0.116667	1.00579	0.107711	0.0632621	0.810754	0.0922078	1.13979	0.0824412	0.491429		0.380334	0.132604	0.259371	0.439809
456	A147011	Unknown - GMD ID	0.186276	0.0182406	0.170403	0.0432898	-0.128494	0.300532	0.149717	0.103407	0.0260912	-1.53918	0.0745232	0.00624693	0.0856715	0.00980407	0.201126		0.690075	-1.32168	-0.720615	-0.992062
457	A155004	Unknown - GMD ID	0.335743	0.0269512	0.359002	0.0359814	0.0966341	0.564909	0.0347469	0.335498	0.0198543	-0.751716	0.270561	0.0311789	0.251885	0.0223584	-0.103189		0.750662	-0.311405	-0.097689	-0.511229
458	A155014	Unknown - GMD ID	1.07497	0.0619696	0.971292	0.123883	-0.146314	0.72958	0.0928925	0.917256	0.0750543	0.330258	0.454167	0.0246499	0.554652	0.072612	0.288359		-0.559153	-1.24299	-0.0825805	-0.808321
459	A157008_similar to Asparagine derivative	Unknown - GMD ID	0.324343	0.0602431	0.365607	0.0684649	0.172772						0.573618	0.0667959	0.562694	0.0517667	-0.0277406			0.82257		0.622058
460	A159003	Unknown - GMD ID	6.8902	0.267715	6.96567	0.511194	0.0157172	7.26907	0.817889	7.60911	0.38592	0.0659568	6.07001	0.327131	7.86363	0.620513	0.373496		0.0772258	-0.182847	0.127465	0.174933
461	A165004	Unknown - GMD ID	0.146128	0.0238605	0.144035	0.0177405	-0.0208099	0.113443	0.0113415	0.144613	0.0103096	0.350228	0.11271	0.00718653	0.150036	0.011596	0.412683		-0.365263	-0.374612	0.00577542	0.0588812
462	A168011	Unknown - GMD ID	2.704	0.189197	2.86063	0.404933	0.0812377	1.23869	0.499691	2.79166	0.363103	1.1723	2.99329	0.51631	3.6331	0.319424	0.279468		-1.12628	0.146635	-0.0352139	0.344866
463	A169005_similar to Asparagine [-H2O] (3TMS)	Unknown - GMD ID	1.10892	0.247678	0.985852	0.064058	-0.169717	0.68928	0.107231	0.785392	0.100807	0.188322	0.710807	0.0851305	1.11919	0.211246	0.654923		-0.685998	-0.64163	-0.327959	0.183011
464	A171016	Unknown - GMD ID	1.35014	0.233174	1.45893	0.439649	0.111803	0.9922	0.194713	2.32311	0.241152	1.22735	1.15758	0.387066	2.06784	0.199032	0.837011		-0.444408	-0.221999	0.671141	0.503208
465	A175008	Unknown - GMD ID	1.28892	0.207091	1.78563	0.393814	0.47027	0.9261	0.0979265	1.59276	0.151961	0.782291	0.862873	0.15749	1.12743	0.0947033	0.385819		-0.476925	-0.578945	-0.164904	-0.663397
466	A176010	Unknown - GMD ID	0.993111	0.0901758	1.25117	0.157299	0.333247	0.733135	0.135512	1.59834	0.104893	1.12442	1.1681	0.101707	1.16668	0.145818	-0.00174575		-0.437876	0.234132	0.353301	-0.100861
467	A181001	Unknown - GMD ID	1.08937	0.0558098	1.26545	0.186697	0.216149	1.21734	0.0849229	1.62263	0.0927711	0.414605	1.3168	0.0788427	1.71261	0.110705	0.379161		0.16023	0.273539	0.358686	0.436551
468	A195014	Unknown - GMD ID	1.13583	0.447173	3.45218	0.751581	1.60377	1.48245	0.63987	5.99052	1.11993	2.0147	3.34676	0.290991	4.29641	0.513706	0.360366		0.384241	1.55902	0.795172	0.315621
469	A196014_Inositol-like	Unknown - GMD ID	0.696231	0.0865675	0.801777	0.0568931	0.203636	1.67842	0.772234	0.701184	0.0403153	-1.25924	0.81988	0.154829	0.658626	0.0831591	-0.315955		1.26946	0.235847	-0.193409	-0.283743
470	A196015	Unknown - GMD ID	0.344638	0.029536	0.517873	0.05876	0.587517	0.331625	0.0236024	0.616917	0.0648873	0.895524	0.28343	0.0317431	0.443476	0.0700739	0.645865		-0.0555273	-0.282088	0.25248	-0.22374
471	A199008	Unknown - GMD ID	0.768528	0.0936896	0.978037	0.167788	0.34779	0.327211	0.0670544	0.715411	0.10915	1.12855	0.46768	0.0455222	0.534744	0.0581564	0.193327		-1.23188	-0.716577	-0.451117	-0.87104
472	A200003	Unknown - GMD ID	2.64817	0.463063	1.87152	0.551467	-0.500783	0.442566	0.10504	1.74129	0.858778	1.97619	3.0375	0.650408	1.4284	0.359676	-1.08848		-2.58103	0.197886	-0.104055	-0.389811
473	A202004_similar to Inositol (6TMS)	Unknown - GMD ID	0.334451	0.0814107	0.330832	0.201978	-0.0156975	0.355859	0.0574774	0.11678	0.0366095	-1.60751	0.181434	0.0630731	0.0879914	0.00846043	-1.04401		0.0895102	-0.882347	-1.5023	-1.91066
474	A202006	Unknown - GMD ID	0.492783	0.0623541	0.307279	0.0730118	-0.681403	0.334973	0.0409985	0.291144	0.076352	-0.202311	0.504025	0.0908377	0.189161	0.0640335	-1.41388		-0.55691	0.0325423	-0.0778183	-0.699933
475	A203003	Unknown - GMD ID	5.2884	0.275561	6.39217	0.594581	0.273472	5.139	0.390709	6.07545	0.502682	0.241502	4.47725	0.457321	5.30441	0.536822	0.244577		-0.0413449	-0.240219	-0.0733148	-0.269114
476	A210003	Unknown - GMD ID	3.24276	0.222366	2.43318	0.244071	-0.414382	2.1307	0.216838	2.55934	0.181733	0.264444	2.24663	0.117058	2.543	0.324453	0.178768		-0.605895	-0.529463	0.0729305	0.0636866
477	A211005	Unknown - GMD ID	0.0941693	0.0365873	0.0529388	0.0127239	-0.830932	0.0270023	0.0137546	0.125477	0.0451144	2.21627	0.0512571	0.0105154	0.0375167	0.00833639	-0.450219		-1.80218	-0.877505	1.24503	-0.496792
478	A221004	Unknown - GMD ID	0.865302	0.024195	0.806518	0.0293532	-0.101497	0.779967	0.0745068	1.01459	0.0597678	0.37941	0.645407	0.0251993	0.825671	0.0853641	0.355356		-0.149791	-0.422994	0.331115	0.0338592
479	A225004	Unknown - GMD ID	1.21804	0.184905	1.04868	0.242909	-0.215981	0.73487	0.217014	1.05024	0.538861	0.515165	0.551414	0.0762955	0.589591	0.110003	0.0965768		-0.728998	-1.14335	0.00214809	-0.830792
480	A227001	Unknown - GMD ID	2.27772	0.324317	1.86712	0.0863587	-0.286774	1.84267	0.499215	2.35168	0.136727	0.351895	3.20909	0.187792	2.16467	0.167765	-0.56802		-0.305797	0.494574	0.332873	0.213328
481	A228001	Unknown - GMD ID	1.55347	0.0857508	1.66193	0.0690343	0.0973657	1.62916	0.122541	1.91217	0.0985947	0.231077	1.59318	0.0775339	1.54671	0.190097	-0.0427025		0.0686355	0.0364104	0.202347	-0.103658
482	A237002	Unknown - GMD ID	1.67579	0.0570945	1.84767	0.0930687	0.140871	1.71105	0.125816	1.97686	0.121946	0.20833	1.78886	0.0649435	1.93166	0.131786	0.110798		0.0300397	0.0942042	0.0974993	0.0641315
483	A239008	Unknown - GMD ID	1.92826	0.239571	2.00705	0.144057	0.0577758	2.05295	0.318471	1.96437	0.143127	-0.0636296	1.86514	0.315725	2.13898	0.176162	0.197641		0.0903982	-0.048015	-0.0310072	0.0918504
484	A252005	Unknown - GMD ID	3.45643	0.142106	3.59015	0.139048	0.0547619	3.2588	0.25416	3.74783	0.108084	0.201715	3.46689	0.126448	3.66074	0.209062	0.0784931		-0.0849413	0.00435742	0.0620117	0.0280887
485	A256004	Unknown - GMD ID	4.5344	0.188407	4.29502	0.162875	-0.0782472	4.24596	0.331549	4.6604	0.271221	0.134362	4.64087	0.243666	4.43811	0.273411	-0.0644504		-0.0948208	0.0334819	0.117788	0.0472788
486	A259001	Unknown - GMD ID	0.105678	0.0185733	0.154788	0.0127776	0.550629	0.132962	0.0301175	0.140512	0.0138755	0.0796825	0.102622	0.00979813	0.142852	0.0220575	0.477178		0.331344	-0.0423232	-0.139602	-0.115774
487	A276011	Unknown - GMD ID	0.494964	0.0803871	0.39166	0.0116797	-0.337722	0.458262	0.090788	0.44803	0.0358409	-0.0325775			0.435603	0.100758			-0.111153		0.193992	0.153413
488	A309002	Unknown - GMD ID	0.0438846	0.00626031	0.0949754	0.0122806	1.11384	0.0479417	0.00807017	0.107378	0.0155352	1.16335	0.082252	0.0164454	0.0700556	0.00856139	-0.231551		0.127565	0.906336	0.177075	-0.439054
489	Starch (mg/g)	Carbohydrate	4.6388	0.490481	6.05071	0.236457	0.383353	4.99644	0.393417	6.30507	0.317053	0.335611	3.98588	0.231432	6.13796	0.309312	0.62286		0.10715	-0.218853	0.0594068	0.0206536
			Light (L)					Methyl viologen (MV, paraquat)					Extended darkness (D)
Metabolite ratios	Enzyme	Enzyme abbreviation	Col-0		rcd1		Log2 fold change	Col-0		rcd1		Log2 fold change	Col-0		rcd1		Log2 fold change
			Mean	SE	Mean	SE	rcd1 L/Col-0 L	Mean	SE	Mean	SE	rcd1 MV/Col-0 MV	Mean	SE	Mean	SE	rcd1 D/Col-0 D
Mal*Glu/a-KG*Asp	malate dehydrogenase	NAD(P)H-MDH	20.5211	2.65265	18.4179	1.99342	-0.156	36.3242	10.6126	11.6539	0.83209	-1.64012	7.81689	0.786043	10.2208	1.00102	0.386846
Citrate/a-KG	isocitrate dehydrogenase	NAD(P)H-ICDH	2.98511	0.364038	3.97755	1.09441	0.414097	38.5275	5.43331	5.57481	1.11552	-2.78889	5.72365	0.640666	8.15778	1.7465	0.511241
Isocitrate/a-KG	isocitrate dehydrogenase	NAD(P)H-ICDH	0.0148574	0.00167151	0.0263614	0.00927118	0.827249	0.152191	0.0310247	0.0228811	0.00489159	-2.73366			0.0331421	0.019605
Ala*Glu*Suc/a-KG*Pyr*GABA	GABA shunt		217.184	53.2242	194.438	37.808	-0.159611	6914.63	3904.73	218.473	46.3404	-4.98413	153.99	78.5976	250.698	132.952	0.70312
Ala*Glu/a-KG*Pyr	GABA shunt		849.757	219.552	873.637	78.996	0.0399846	6287.3	1487.63	464.633	105.68	-3.75828	1435.71	747.683	3108.04	1792.07	1.11424
a-KG/Suc	a-ketoglutarate dehydrogenase	a-KGDH	2.13394	0.241888	2.16196	0.131712	0.018816	0.410659	0.0470135	2.102	0.118096	2.35575	1.45865	0.128466	1.61564	0.0964411	0.14747
Suc/Fum	succinate dehydrogenase	SDH	0.0699169	0.00551594	0.103698	0.00941306	0.568673	0.165072	0.017066	0.309766	0.0228874	0.908087	0.0938336	0.0069709	0.125345	0.00717727	0.417733
2HG/a-KG	2-hydroxyglutarate dehydrogenase	D-2HGDH	0.161942	0.0234378	0.275725	0.0217226	0.76775	0.324244	0.0348874	0.066948	0.00565066	-2.27597	0.2479	0.0168315	0.319083	0.018479	0.364172
Lac/Pyr	lactate dehydrogenase	LDH	2.52403	0.461481	3.82263	0.992236	0.598839	5.92451	1.00237	1.1795	0.204282	-2.32852	6.18655	1.14032	9.82816	0.752666	0.667785
Glu/a-KG	glutamate dehydrogenase	GDH	41.8239	6.5832	38.1166	2.07113	-0.133911	143.394	18.9647	19.326	1.91038	-2.89137	100.582	10.5922	103.686	8.58523	0.0438529
GABA/Suc	succinic semialdehyde dehydrogenase	SSADH	3.70486	0.320653	5.17988	0.654605	0.4835	5.13744	1.14787	2.22737	0.292789	-1.20571	8.69692	0.837615	11.9638	1.11642	0.460103
Mal/Pyr	malic enzyme	ME	64.8944	8.04811	53.2139	7.19641	-0.286291	18.3275	2.65644	33.3232	3.27588	0.862515	21.359	7.11795	37.4933	15.1116	0.811784
Aconitate/a-KG			0.0141836	0.00144951	0.0142181	0.00138671	0.00350739	0.257909	0.0356101	0.0172926	0.00299103	-3.89864	0.0403873	0.00936677	0.0356624	0.00648483	-0.179499
aKG*Pyr/Ala*Glu			0.00201234	0.000509094	0.00122318	0.000129159	-0.718239	0.000536574	0.000289041	0.00345441	0.000909067	2.68659	0.00515489	0.00315427	0.000851594	0.000174142	-2.5977
a-KG/Glu			0.0284767	0.00442073	0.0267196	0.00130266	-0.0918848	0.00798299	0.00115323	0.0548093	0.00485232	2.77942	0.0106424	0.00114916	0.0100331	0.000801298	-0.0850553
G3P/DHAP			373.533	45.2881	343.59	70.2437	-0.12055	0	0	328.485	112.649		0	0	630.357	113.77
PEP/Pyr			0.0318133	0.013312	0.15382	0.0692071	2.27355	0.0761779	0.0321204	0.0452681	0.0247479	-0.750877	1.17486	0.309178	1.47935	0.783944	0.33247
Pyr/Cit			0.0874469	0.0143069	0.0758625	0.0136078	-0.20502	0.0246134	0.00396161	0.0415461	0.00699624	0.755268	0.0411568	0.00928658	0.0198644	0.00330329	-1.05094
Pyr/Lac			0.533599	0.128401	0.392045	0.089291	-0.444736	0.203881	0.0327318	1.02808	0.165099	2.33416	0.164479	0.0293369	0.0921767	0.0148897	-0.835426
Xan/Urate		XO/XDH	0.0162459	0.000587447	0.257061	0.021771	3.98397	0.0613303	0.00725971	0.3141	0.0273	2.35655	0.01846	0.00146241	0.238457	0.0191858	3.69125
Sucrose/Starch			44.3294	1.83028	54.4744	4.25016	0.297314	24.6128	2.89284	54.7581	3.14371	1.15366	12.8873	1.16556	10.6473	0.225738	-0.275472
Amino acid ratios
Gly/Ser	glycine decarboxylase (photorespiration)	GDC	0.550811	0.0353046	0.60896	0.0559837	0.144791	0.0546026	0.00968677	0.210752	0.0122322	1.9485	0.0150701	0.00127925	0.0156341	0.00223763	0.0530117
Glu/Asp			1.42701	0.12276	1.86668	0.206132	0.387485	2.69139	0.870106	1.93422	0.17358	-0.476605	2.32468	0.164285	2.77504	0.167487	0.255478
Asn/Asp			0.549512	0.0395721	0.623479	0.0753976	0.182192	2.23832	0.689905	0.665119	0.0873172	-1.75073	1.41756	0.265571	2.02041	0.200231	0.51124
Gln/Glu			1.09152	0.117867	1.62426	0.169238	0.573436	3.09596	0.45215	1.97562	0.144477	-0.648082	2.61022	0.271908	2.54358	0.194195	-0.0373134
Pro/Glu			0.0208733	0.00155537	0.0287744	0.00644225	0.463128	0.0611347	0.0064146	0.0279891	0.00438881	-1.12713	0.0190864	0.00431536	0.0531312	0.00563083	1.47701

## Sheet: TableS2_OPLS-DA_models
Supplementary Table S2. OPLS-DA model diagnostics. Table shows the number of predictive and orthogonal components, variance explained by the component(s), eigenvalues, fit (R2Y), predictivity (Q2) and significance (CV-ANOVA) of the models. The predictive component explains the variation related to plant line or treatment. OPLS-DA was performed with Simca-P+.
Model (compared classes)	Predictive component	Orthogonal component(s)	R2Y	Q2	Eigenvalue	CV-ANOVA
Col-0 L vs. rcd1 L	1; 20.0%	3; 38.0%	0.999	0.895	3.15	0.00320476
Col-0 L vs. Col-0 MV	1; 24.5%	2; 35.5%	0.999	0.951	2	6.39194e-05
Col-0 L vs. Col-0 D	1; 24.0%	1; 20.8%	0.993	0.954	2	1.5857e-06
rcd1 L vs. rcd1 MV	1; 15.5%	2; 30.5%	0.995	0.868	2	0.00247525
rcd1 L vs. rcd1 D	1; 18.7%	2; 29.6%	0.996	0.892	2	0.00209573

## Sheet: TableS3_ 2wayAnova
Supplementary Table S3. Significant main effects of plant line, treatment and line×treatment interactions on individual metabolite levels (MassProfilerPro) and metabolite ratios (SPSS) tested with 2-way ANOVA with false discovery rate (FDR) correction for multiple analysis, p-value <0.05 considered significant.
Compound	Group	(L) Corrected p-value(Line)	(T) Corrected p-value(Treatment)	(LxT) Corrected p-value(Line-Treatment)	p-value(Line)	p-value(Treatment)	p-value(Line-Treatment)
Alanine (3TMS)	amino acid	0	0	0	0	0	0
Adipic acid, 2-amino- (3TMS)	amino acid	0	0	0	0	0	0
Asparagine (4TMS) BP1	amino acid	0	0	0	0	0	0
Aspartic acid (3TMS)	amino acid	0	0	0	0	0	0
Glutamic acid, N-acetyl- (2TMS)	amino acid	0	0	0	0	0	0
Glutamine (3TMS)	amino acid	0	0	0	0	0	0
Histidine (3TMS)	amino acid	0	0	0	0	0	0
Isoleucine (2TMS)	amino acid	0	0	0	0	0	0
Leucine (1TMS)	amino acid	0	0	0	0	0	0
Leucine (2TMS)	amino acid	0	0	0	0	0	0
Malic acid, 2-isopropyl- (3TMS)	amino acid	0	0	0	0	0	0
Methionine (1TMS)	amino acid	0	0	0	0	0	0
Tyramine (3TMS)	amino acid	0	0	0	0	0	0
Tyrosine, N-acetyl- (2TMS)	amino acid	0	0	0	0	0	0
Thymine (2TMS)	amino acid	2.37807e-15	5.84537e-06	0.400542	6.94608e-16	2.24092e-06	0.277049
Isoleucine (1TMS)	amino acid	8.6505e-10	1.62115e-16	0.0875935	2.70219e-10	5.16268e-17	0.0429972
Lysine (4TMS)	amino acid	4.79684e-09	4.67529e-11	0.0807498	1.53732e-09	1.5932e-11	0.0383275
Tyrosine (3TMS)	amino acid	1.49352e-08	7.91389e-18	1.74065e-05	4.81683e-09	2.50419e-18	5.57855e-06
2-Piperidinecarboxylic acid (1TMS)	amino acid	9.40631e-08	0.0022118	0.00766967	3.16724e-08	0.00100495	0.00286251
Tryptophan (3TMS) 202	amino acid	2.98671e-07	2.97428e-08	0.179741	1.02384e-07	1.07991e-08	0.098803
Arginine [-NH3] (3TMS)	amino acid	3.32187e-07	0.812722	0.108867	1.14547e-07	0.746931	0.0538815
Glycine (3TMS)	amino acid	1.37357e-06	1.67332e-26	1.6544e-08	4.93149e-07	4.92152e-27	4.93299e-09
Phenylalanine (2TMS)	amino acid	4.10087e-06	9.72822e-13	0.148811	1.50559e-06	3.23616e-13	0.0769711
beta-Alanine (3TMS)	amino acid	1.51288e-05	0.0156906	0.488339	5.70784e-06	0.00770207	0.374426
Glutamic acid (3TMS)	amino acid	3.76532e-05	0.000478752	9.05612e-06	1.47405e-05	0.000201018	2.86563e-06
Threonine (3TMS)	amino acid	0.000257988	0.0589819	0.218712	0.00011094	0.0332596	0.125993
Glycine (2TMS)	amino acid	0.000990469	2.42671e-22	1.08957e-06	0.000458067	7.23584e-23	3.38143e-07
Indole-3-acetonitrile (1TMS)	amino acid	0.00134205	0.223061	0.0141714	0.000636997	0.147953	0.0054829
Methionine (2TMS)	amino acid	0.00156451	0.0024068	0.225629	0.000752108	0.00109844	0.130435
Asparagine (4TMS) BP2	amino acid	0.00291046	3.66234e-05	0.533568	0.0014877	1.42631e-05	0.416671
Valine (2TMS)	amino acid	0.00333024	1.53318e-12	3.98499e-05	0.00172929	5.13134e-13	1.2933e-05
Alanine (2TMS)	amino acid	0.00449718	7.7817e-14	0.369091	0.00237174	2.57286e-14	0.241069
Histidine (4TMS)	amino acid	0.00643909	0.0250504	0.195606	0.00350036	0.0128555	0.110301
Glutamine [-H2O] (2TMS) BP	amino acid	0.00712271	0.244806	0.625962	0.00394441	0.163118	0.519307
Serine (2TMS)	amino acid	0.00947951	3.85124e-05	0.00290631	0.00540035	1.50769e-05	0.00103755
Cysteine (3TMS)	amino acid	0.0138477	0.0438131	0.27448	0.00822999	0.0237284	0.168696
Threonine (2TMS)	amino acid	0.0144317	1.47361e-06	0.000427123	0.00860633	5.58955e-07	0.000145551
Valine (1TMS)	amino acid	0.0155153	1.49927e-08	0.164678	0.00940987	5.38276e-09	0.0885185
Serine, N-acetyl- (2TMS)	amino acid	0.0264004	0.000673214	0.0656551	0.01644	0.000285399	0.030497
Glutamine [-H2O] (3TMS) MP	amino acid	0.0285956	0.0905822	0.270632	0.017981	0.0532836	0.165234
Aspartic acid (2TMS)	amino acid	0.058063	0.00638263	0.157156	0.0382768	0.00300359	0.0822441
Proline (2TMS)	amino acid	0.0766787	0.509855	0.0425793	0.0528819	0.394026	0.0186554
Asparagine (2TMS)	amino acid	0.0791778	0.108429	0.017391	0.0549266	0.0653214	0.00691406
Serine (3TMS)	amino acid	0.10402	0.00106257	0.311685	0.0755356	0.000461236	0.198557
Glutamine [-H2O] (2TMS) MP	amino acid	0.123943	0.0648392	0.00744056	0.0915114	0.036957	0.00276191
Glutamic acid (2TMS)	amino acid	0.159426	0.00148369	0.660561	0.122561	0.000659084	0.55873
Homoserine (3TMS)	amino acid	0.224166	2.64011e-18	0.0872715	0.177332	8.247e-19	0.0426621
Alanine, 3-cyano- (2TMS)	amino acid	0.231136	0.00901291	0.339313	0.184721	0.00429621	0.220244
Tyrosine (2TMS)	amino acid	0.247193	0.125092	0.00332767	0.199058	0.0758671	0.00119472
Asparagine -H2O (2TMS)	amino acid	0.70449	0.00578536	0.135191	0.643799	0.00268732	0.0688294
Asparagine (3TMS)	amino acid	0.95907	0.00127022	0.00634249	0.941562	0.000556237	0.00234145
Serine, O-acetyl- (2TMS)	amino acid	0.960267	2.99456e-21	0.418528	0.946633	9.05051e-22	0.29628
Serine (4TMS)	amino acid	0.966251	8.36001e-05	0.0018037	0.954492	3.34061e-05	0.000632941
Adenosine (3TMS)	nucleotide	0	0	0	0	0	0
Adenosine-5-monophosphate (5TMS)	nucleotide	0	0	0	0	0	0
Allantoin (4TMS)	nucleotide	0	0	0	0	0	0
Cytosine (2TMS)	nucleotide	0	0	0	0	0	0
Cytosine (3TMS)	nucleotide	0	0	0	0	0	0
Nicotinic acid (1TMS)	nucleotide	0	0	0	0	0	0
Orotic acid (3TMS)	nucleotide	0	0	0	0	0	0
Xanthine (3TMS)	nucleotide	2.39957e-15	0.0327101	0.0312703	7.05756e-16	0.0175162	0.0131931
Uric acid (4TMS)	nucleotide	1.21821e-12	0.000285062	0.295702	3.60768e-13	0.000118535	0.185338
Tryptophan, 5-hydroxy-(3TMS) MP	nucleotide	1.19109e-06	0.592648	0.173811	4.228e-07	0.478446	0.0948383
Isobutanoic acid, 3-amino- (3TMS)	nucleotide	0.00108515	0.297571	0.66097	0.000508458	0.202204	0.560511
Guanine (3TMS)	nucleotide	0.0100327	0.0230261	0.437341	0.0057388	0.0117232	0.315808
Uracil 2	nucleotide	0.0101147	0.47643	7.9186e-05	0.00580619	0.359496	2.60206e-05
Allantoin (3TMS)	nucleotide	0.0274003	0.203052	0.255285	0.0171183	0.133446	0.15431
Adenine (2TMS)	nucleotide	0.0360349	0.000811022	0.737293	0.0231705	0.000345466	0.647292
Uracil (2TMS) 1	nucleotide	0.707002	8.48561e-32	9.53174e-10	0.649638	2.47855e-32	2.82279e-10
Uridine 5'-monophosphate	nucleotide	0.904638	0.41133	0.0129854	0.874773	0.29786	0.00497817
Malonic acid (2TMS)	organic acid	0	0	0	0	0	0
Benzoic acid (1TMS)	organic acid	0	0	0	0	0	0
Glutaric acid, 3-hydroxy-3-methyl- (3TMS)	organic acid	0	0	0	0	0	0
Malic acid, 2-methyl- (3TMS)	organic acid	0	0	0	0	0	0
Methylmalonic acid (2TMS)	organic acid	0	0	0	0	0	0
Glutaric acid, 2-oxo (1MEOX) (2TMS) BP	organic acid	2.30565e-11	1.19776e-11	1.30625e-14	6.96839e-12	4.03302e-12	3.81542e-15
Hydroxyglutaric acid, 2- (3TMS)	organic acid	5.0296e-10	2.2292e-12	0.0011345	1.0285e-11	9.5731e-14	5.3362e-05
Malic acid (3TMS)	organic acid	1.01735e-07	2.90179e-23	9.6478e-13	3.44619e-08	8.59355e-24	2.83759e-13
Succinic acid (2TMS)	organic acid	7.67756e-05	1.24705e-14	1.20592e-07	3.09905e-05	4.07251e-15	3.66914e-08
Furan-2-carboxylic acid (1TMS)	organic acid	7.90755e-05	0.249844	0.535726	3.20793e-05	0.167238	0.42054
Citric acid (4TMS)	organic acid	0.00346012	3.05194e-09	0.164087	0.00181077	1.08334e-09	0.0875352
Glyceric acid (3TMS)	organic acid	0.00353067	0.00129502	0.448808	0.00185485	0.000570021	0.325909
Maleic acid (2TMS)	organic acid	0.00661511	8.38239e-07	0.388738	0.00361194	3.16252e-07	0.258633
Oxalic acid (2TMS)	organic acid	0.0146758	0.000171018	0.0158344	0.00878165	7.00721e-05	0.00623098
2-Hydroxy butyric acid (2TMS)	organic acid	0.0686759	2.43934e-09	0.0814772	0.0463876	8.60944e-10	0.0389712
Pyruvic acid (1MEOX) (1TMS)	organic acid	0.0869366	1.48186e-10	0.000231869	0.0610144	5.10985e-11	7.80734e-05
Fumaric acid (2TMS)	organic acid	0.127096	1.16042e-18	2.70344e-07	0.0943554	3.60131e-19	8.2803e-08
Butanoic acid, 2,4-dihydroxy (3TMS)	organic acid	0.763825	0.00172462	0.158871	0.718894	0.000773105	0.0834636
Acotinic acid, cis- (3TMS)	organic acid	0.850658	1.89028e-09	0.998893	0.81143	6.63323e-10	0.995127
Glycolic acid (2TMS)	organic acid	0.95907	0.0283353	0.396261	0.939976	0.0147137	0.267657
1843_316_Ascorbic acid degradation	other	0	0	0	0	0	0
2-keto-L-gulonic acid 2	other	0	0	0	0	0	0
3190_129_368_sterol	other	0	0	0	0	0	0
Dehydroascorbic acid dimer(2MEOX) BP	other	0	0	0	0	0	0
Diketogulonic acid 1	other	0	0	0	0	0	0
Gulonic acid (6TMS)	other	0	0	0	0	0	0
Iminodiacetic acid (2TMS)	other	0	0	0	0	0	0
Iminodiacetic acid (3TMS)	other	0	0	0	0	0	0
Threitol (4TMS)	other	0	0	0	0	0	0
Tocopherol, beta- (1TMS)	other	0	0	0	0	0	0
Tocopherol, gamma- (1TMS)	other	0	0	0	0	0	0
Phosphoric acid (3TMS)	other	2.93262e-08	0.031925	0.627483	9.69607e-09	0.0169015	0.521842
Fucosterol (1TMS)	other	3.5792e-07	1.51089e-08	0.050197	1.24147e-07	5.45514e-09	0.0222985
Glycerophophoglycerol (5TMS)	other	2.28398e-06	2.27216e-21	0.00153982	8.24641e-07	6.8211e-22	0.000534094
Dehydroascorbic acid dimer (2MEOX) MP	other	7.61745e-05	9.73839e-10	0.000211149	3.05934e-05	3.39757e-10	7.06685e-05
Threonic acid (4TMS)	other	9.32072e-05	1.55598e-15	0.0149644	3.85685e-05	5.01827e-16	0.00585826
Campesterol (1TMS)	other	0.000660911	0.419009	0.476144	0.000293589	0.30597	0.358315
Tocopherol, alpha- (1TMS)	other	0.00189595	0.436102	0.0845697	0.000930671	0.321106	0.0406552
Porphine (2TMS)	other	0.00232741	0.0587921	0.244147	0.00117551	0.0330333	0.144111
Stigmasterol (1TMS)	other	0.0149041	0.789148	0.630958	0.00894849	0.717117	0.528571
Pyrocatechol (2TMS)	other	0.0513879	0.473655	0.0187788	0.0334595	0.356442	0.00750391
Phosphoric acid monomethyl ester (2TMS)	other	0.140923	0.0276021	0.857758	0.10605	0.014277	0.802729
Ascorbic acid (4TMS)	other	0.194532	2.17326e-10	7.02051e-06	0.151917	7.53809e-11	2.19302e-06
Spermidine (5TMS)	polyamine	0	0	0	0	0	0
Ornithine (4TMS)	polyamine	6.80934e-06	0.0561927	0.409067	2.54142e-06	0.0314588	0.285118
Putrescine (4TMS)	polyamine	1.24671e-05	0.306484	0.163856	4.67833e-06	0.210746	0.0870799
Ornithine (3TMS)	polyamine	0.000294968	0.143243	0.0263613	0.000127441	0.0880381	0.0108547
Ornithine, N-acetyl- (4TMS)	polyamine	0.000472703	7.04612e-07	0.061979	0.000208066	2.64408e-07	0.0284123
Agmatine [-NH3] (3TMS)	polyamine	0.00160631	0.158664	0.159598	0.000778718	0.0991246	0.0841693
Hydroxylamine (3TMS)	polyamine	0.00711818	0.0799163	0.111886	0.00391283	0.0461991	0.0558293
Putrescine (3TMS)	polyamine	0.0103901	0.000386421	0.0129705	0.00598536	0.000161466	0.00494614
Ornithine-1,5-lactam (2TMS)	polyamine	0.303308	0.0207191	0.0622784	0.250398	0.0103078	0.0286758
Sinapic acid, cis- (2TMS)	shikimate	2.73965e-08	5.07687e-06	0.149061	9.00252e-09	1.93601e-06	0.0774027
Sinapic acid, trans- (2TMS)	shikimate	2.03486e-05	8.3747e-08	0.00530438	7.84225e-06	3.0577e-08	0.00194745
Shikimic acid (4TMS)	shikimate	0.00483497	1.00671e-15	6.29503e-07	0.00255969	3.22638e-16	1.94086e-07
Sinapoyl malate 1	shikimate	0.0874847	0.216207	2.2846e-05	0.0622863	0.142968	7.3682e-06
Sinapoyl malate 2	shikimate	0.749755	0.0317754	1.17545e-05	0.700055	0.0167578	3.74333e-06
2123_319_heptulose	sugar metabolism	0	0	0	0	0	0
2408_Sugar phosphate	sugar metabolism	0	0	0	0	0	0
Dihydroxyacetone phosphate (1MEOX) (3TMS) MP	sugar metabolism	0	0	0	0	0	0
Glucopyranose [-H20] (4TMS)	sugar metabolism	0	0	0	0	0	0
Glyceric acid-3-phosphate (4TMS)	sugar metabolism	0	0	0	0	0	0
Mannose (1MEOX) (5TMS) MP	sugar metabolism	0	0	0	0	0	0
Mannose-6-phosphate (1MEOX) (6TMS) MP	sugar metabolism	0	0	0	0	0	0
Phosphoenolpyruvic acid (3TMS)	sugar metabolism	0	0	0	0	0	0
Ribose (1MEOX) (4TMS) BP	sugar metabolism	0	0	0	0	0	0
Starch	sugar metabolism	0	0.387	0.541	0	0.253	0.422
Sucrose (8TMS)	sugar metabolism	1.84152e-11	3.97739e-19	7.83877e-06	5.5283e-12	1.22629e-19	2.46452e-06
Fructose (1MEOX) (5TMS) MP	sugar metabolism	2.48044e-11	1.08082e-14	0.508413	7.54696e-12	3.50773e-15	0.392912
Fructose-6-phosphate (1MEOX) (6TMS) BP	sugar metabolism	2.70018e-11	0.0319771	0.625962	8.27034e-12	0.0169939	0.518504
Erythritol (4TMS)	sugar metabolism	4.40073e-11	0.529009	0.850991	1.35682e-11	0.411746	0.785397
Fructose (1MEOX) (5TMS) BP	sugar metabolism	6.02564e-11	4.85556e-14	0.192005	1.87003e-11	1.59554e-14	0.107491
Glucose-6-phosphate (1MEOX) (6TMS) MP	sugar metabolism	1.54171e-08	0.244806	0.000372055	5.00351e-09	0.16337	0.000126031
Glucose-6-phosphate (1MEOX) (6TMS) BP	sugar metabolism	2.0838e-07	0.203052	0.000111512	7.10097e-08	0.132933	3.68691e-05
Inositol-2-phosphate	sugar metabolism	1.16799e-06	0.00627905	0.263011	4.12231e-07	0.00294211	0.159543
Ethanolaminephosphate (4TMS)	sugar metabolism	3.91493e-06	2.85329e-11	0.000520284	1.42939e-06	9.66531e-12	0.000178353
Inositol, myo- (6TMS)	sugar metabolism	4.66153e-06	0.000116547	0.056522	1.72089e-06	4.68079e-05	0.0254521
Fructose-6-phosphate (1MEOX) (6TMS) MP	sugar metabolism	2.42544e-05	0.444647	0.492858	9.39673e-06	0.329598	0.378891
Maltose (1MEOX) (8TMS) MP	sugar metabolism	5.3376e-05	0.00172589	0.590639	2.12205e-05	0.000777176	0.474428
Glucose (1MEOX) (5TMS) MP	sugar metabolism	7.61745e-05	0.029531	0.73904	3.05036e-05	0.0155142	0.652094
Tagatose (1MEOX) (5TMS) MP	sugar metabolism	8.31149e-05	0.499318	0.296599	3.40552e-05	0.380819	0.187104
2164_319_heptulose	sugar metabolism	9.38119e-05	9.62048e-21	7.75726e-08	3.9009e-05	2.92712e-21	2.34449e-08
Glucose (1MEOX) (5TMS) BP	sugar metabolism	0.000164346	0.0222811	0.889701	6.96721e-05	0.0112535	0.840975
Ethanolamine (3TMS)	sugar metabolism	0.000439086	0.508784	0.980995	0.000192379	0.392166	0.967066
1755_217_pentitol	sugar metabolism	0.00071775	0.507328	0.122455	0.000323206	0.390015	0.0613517
Glycerol-3-phosphate (4TMS)	sugar metabolism	0.00100131	0.00730521	0.549148	0.00046511	0.00346738	0.435531
Sedoheptulose	sugar metabolism	0.00276724	0.809477	0.891934	0.00140888	0.742157	0.844895
Mannose (1MEOX) (5TMS)	sugar metabolism	0.00727901	0.000155645	0.216053	0.0040603	6.34577e-05	0.122707
Galactinol (9TMS)	sugar metabolism	0.0150466	0.0066425	0.0206365	0.00909511	0.00313936	0.00832994
Ribose-5-P 1	sugar metabolism	0.0284977	8.61399e-08	0.313487	0.0178616	3.16254e-08	0.201093
2172_319_heptulose	sugar metabolism	0.029757	0.622363	0.58884	0.018832	0.507485	0.471789
Arabitol	sugar metabolism	0.0647568	0.00200277	0.309189	0.0434777	0.000905917	0.1963
Galactonic acid (6TMS)	sugar metabolism	0.0745665	0.974485	0.035544	0.0512739	0.962418	0.0151819
1780_292_pentonic acid	sugar metabolism	0.0870463	0.00171429	0.59519	0.0614444	0.000764997	0.481706
1842_217_Pentitol	sugar metabolism	0.0951843	0.0477429	0.684033	0.0683474	0.0262441	0.588296
Galactose (1MEOX) (5TMS) MP	sugar metabolism	0.277129	2.87934e-07	0.0301632	0.225976	1.07464e-07	0.0126649
Ribose (1MEOX) (4TMS) MP	sugar metabolism	0.371323	1.2439e-10	3.08744e-08	0.313454	4.26409e-11	9.2686e-09
Lyxose (1MEOX) (4TMS) MP	sugar metabolism	0.376433	0.000905125	0.00512365	0.319244	0.000389222	0.0018707
Sedoheptulose-7P	sugar metabolism	0.47665	4.51504e-18	0.035544	0.412839	1.41954e-18	0.0152125
Xylose (1MEOX) (4TMS) BP	sugar metabolism	0.550924	0.00548856	0.0369416	0.484992	0.00253832	0.0158856
Sorbose (1MEOX) (5TMS) MP	sugar metabolism	0.603596	0.000567396	0.382707	0.536257	0.000239388	0.253844
Xylose (1MEOX) (4TMS) MP	sugar metabolism	0.673189	7.24304e-05	0.225844	0.607403	2.86489e-05	0.131017
Saccharic acid (6TMS)	sugar metabolism	0.841846	0.000837155	0.959488	0.800864	0.000358296	0.934187
Erythronic acid (4TMS)	sugar metabolism	0.960267	3.06896e-20	0.367464	0.945447	9.39985e-21	0.239261
1049_174	u.k.	0	0	0	0	0	0
1088_311	u.k.	0	0	0	0	0	0
1119_245	u.k.	0	0	0	0	0	0
1381_240	u.k.	0	0	0	0	0	0
1395_191	u.k.	0	0	0	0	0	0
1428_116	u.k.	0	0	0	0	0	0
1447_145	u.k.	0	0	0	0	0	0
1456_350	u.k.	0	0	0	0	0	0
1488_174	u.k.	0	0	0	0	0	0
1501_140	u.k.	0	0	0	0	0	0
1570_330	u.k.	0	0	0	0	0	0
1606_319	u.k.	0	0	0	0	0	0
1644_189	u.k.	0	0	0	0	0	0
1667_342	u.k.	0	0	0	0	0	0
1703_100	u.k.	0	0	0	0	0	0
1710_303	u.k.	0	0	0	0	0	0
1727_203	u.k.	0	0	0	0	0	0
1783_218	u.k.	0	0	0	0	0	0
1783_312	u.k.	0	0	0	0	0	0
1805_133	u.k.	0	0	0	0	0	0
1812_276	u.k.	0	0	0	0	0	0
1857_191	u.k.	0	0	0	0	0	0
1893_174	u.k.	0	0	0	0	0	0
1926_245	u.k.	0	0	0	0	0	0
1953_299	u.k.	0	0	0	0	0	0
1964_450	u.k.	0	0	0	0	0	0
1995_174	u.k.	0	0	0	0	0	0
2043_179_Benzoic acid derivative	u.k.	0	0	0	0	0	0
2053_202	u.k.	0	0	0	0	0	0
2086_175	u.k.	0	0	0	0	0	0
2099_204	u.k.	0	0	0	0	0	0
2103_174	u.k.	0	0	0	0	0	0
2121_373	u.k.	0	0	0	0	0	0
2143_239	u.k.	0	0	0	0	0	0
2149_247	u.k.	0	0	0	0	0	0
2190_278	u.k.	0	0	0	0	0	0
2223_440	u.k.	0	0	0	0	0	0
2238_391	u.k.	0	0	0	0	0	0
2241_204	u.k.	0	0	0	0	0	0
2265_426	u.k.	0	0	0	0	0	0
2266_132	u.k.	0	0	0	0	0	0
2291_378	u.k.	0	0	0	0	0	0
2309_361	u.k.	0	0	0	0	0	0
2321_292	u.k.	0	0	0	0	0	0
2323_204	u.k.	0	0	0	0	0	0
2334_262	u.k.	0	0	0	0	0	0
2347_217	u.k.	0	0	0	0	0	0
2376_204	u.k.	0	0	0	0	0	0
2394_204	u.k.	0	0	0	0	0	0
2413_280	u.k.	0	0	0	0	0	0
2413_361	u.k.	0	0	0	0	0	0
2433_324	u.k.	0	0	0	0	0	0
2457_276	u.k.	0	0	0	0	0	0
2457_392	u.k.	0	0	0	0	0	0
2550_204	u.k.	0	0	0	0	0	0
2556_204	u.k.	0	0	0	0	0	0
2571_290	u.k.	0	0	0	0	0	0
2575_204	u.k.	0	0	0	0	0	0
2605_392	u.k.	0	0	0	0	0	0
2605_535	u.k.	0	0	0	0	0	0
2608_204	u.k.	0	0	0	0	0	0
2619_273	u.k.	0	0	0	0	0	0
2619_361	u.k.	0	0	0	0	0	0
2635_204	u.k.	0	0	0	0	0	0
2648_186	u.k.	0	0	0	0	0	0
2664_204	u.k.	0	0	0	0	0	0
2821_384	u.k.	0	0	0	0	0	0
2845_361	u.k.	0	0	0	0	0	0
2882_361	u.k.	0	0	0	0	0	0
3014_140	u.k.	0	0	0	0	0	0
3014_361	u.k.	0	0	0	0	0	0
3044_217	u.k.	0	0	0	0	0	0
3061_361	u.k.	0	0	0	0	0	0
3079_361	u.k.	0	0	0	0	0	0
3164_202	u.k.	0	0	0	0	0	0
3164_204	u.k.	0	0	0	0	0	0
3169_354	u.k.	0	0	0	0	0	0
3191_361	u.k.	0	0	0	0	0	0
3326_309	u.k.	0	0	0	0	0	0
2905_361	u.k.	1.0931e-09	0.191596	0.063155	3.43673e-10	0.124363	0.0292076
2510_204	u.k.	2.96768e-09	0.938668	0.817039	9.45083e-10	0.917724	0.740804
2799_319	u.k.	1.93458e-08	0.588467	0.857758	6.3178e-09	0.471634	0.803822
2200_204	u.k.	4.01703e-08	0.779793	0.781468	1.33629e-08	0.70387	0.699042
2401_204	u.k.	9.02809e-08	0.702541	0.943404	3.02157e-08	0.600022	0.912786
2433_204_Sugar	u.k.	5.94523e-07	0.943089	0.539704	2.08626e-07	0.925872	0.425852
2438_204	u.k.	5.94523e-07	0.943089	0.539704	2.08626e-07	0.925872	0.425852
2599_204	u.k.	1.24592e-06	0.72071	0.244908	4.44789e-07	0.630073	0.145057
1958_374	u.k.	2.79829e-06	1.97183e-07	7.32178e-05	1.01601e-06	7.27937e-08	2.39109e-05
2445_217	u.k.	5.00335e-06	0.0523652	0.311685	1.85723e-06	0.0291036	0.199149
2210_204	u.k.	1.60622e-05	0.992831	0.848763	6.12513e-06	0.988344	0.781619
1596_217	u.k.	4.46692e-05	0.324731	0.00373637	1.75777e-05	0.225269	0.00135661
2058_289	u.k.	4.94008e-05	0.0594686	0.255285	1.95399e-05	0.0336546	0.153808
1405_174	u.k.	8.04927e-05	0.335675	0.548103	3.28175e-05	0.233542	0.433591
2795_204	u.k.	9.00409e-05	0.659384	0.0190241	3.70756e-05	0.548372	0.0076405
2012_174	u.k.	9.73245e-05	0.300537	0.00813533	4.0667e-05	0.205438	0.00305281
2846_297	u.k.	0.000120051	0.638922	0.496663	5.04067e-05	0.524875	0.382824
2364_217	u.k.	0.000143669	0.4003	0.630958	6.06149e-05	0.288249	0.527617
1426_174	u.k.	0.000170939	0.190546	0.484454	7.28137e-05	0.123295	0.369482
1991_112	u.k.	0.000197008	0.702971	0.313487	8.43179e-05	0.608861	0.201573
2378_204	u.k.	0.000309445	0.662848	0.776741	0.000134323	0.552597	0.693238
3305_382	u.k.	0.00040664	0.472244	0.437381	0.000177338	0.353464	0.316724
1965_204	u.k.	0.000560755	0.16923	0.940501	0.000247961	0.106755	0.90807
1424_257	u.k.	0.000701914	0.0454926	0.217824	0.000313227	0.0247303	0.125039
2733_361_Sugar	u.k.	0.00071775	0.913491	0.393661	0.00032268	0.880169	0.264304
1438_174	u.k.	0.000769921	0.0121115	0.922571	0.000348261	0.00582234	0.885144
1691_277	u.k.	0.000787173	0.0211506	0.488339	0.000357661	0.010602	0.37407
1927_205	u.k.	0.00085439	0.0294501	0.397491	0.000389935	0.015412	0.272536
2250_233	u.k.	0.000970357	0.576802	0.994291	0.000446797	0.459804	0.984207
2799_361	u.k.	0.00102884	0.103149	0.840971	0.000479985	0.0615128	0.76762
2215_204	u.k.	0.0012019	0.262674	0.296599	0.000565601	0.176359	0.186941
1098_283	u.k.	0.00122894	0.159412	0.248713	0.00058082	0.0999153	0.147815
2061_360	u.k.	0.0013782	4.23369e-05	0.00184316	0.000656954	1.666e-05	0.000650527
1111_225	u.k.	0.00146516	0.0207191	0.217065	0.000701374	0.0103153	0.124163
2995_204	u.k.	0.00160213	0.30722	0.241807	0.000773443	0.211876	0.141749
2450_217	u.k.	0.00166567	0.617734	0.998893	0.000810871	0.499951	0.998638
2064_144	u.k.	0.0020071	0.0207191	0.164093	0.0009893	0.0103385	0.0878715
1160_159	u.k.	0.00218778	0.0606116	0.70148	0.00108279	0.0344245	0.608993
2672_197	u.k.	0.00224107	0.045964	0.695638	0.00111372	0.0250797	0.601099
1226_174	u.k.	0.00226469	0.188101	0.481814	0.00113005	0.121331	0.366491
2029_331	u.k.	0.00227764	0.000123447	0.000675217	0.00114311	4.98295e-05	0.000232834
2465_204	u.k.	0.00246559	0.788682	0.620974	0.0012503	0.715093	0.509343
1207_228	u.k.	0.00322352	0.655656	0.671189	0.0016608	0.541282	0.574527
1447_174	u.k.	0.00322352	0.510836	0.606334	0.00165475	0.39582	0.491954
2189_204	u.k.	0.00330945	0.268759	0.397491	0.00171178	0.18099	0.27411
1873_245	u.k.	0.00333039	0.723674	0.0867114	0.00173613	0.634133	0.0421055
2487_217	u.k.	0.0049125	0.27495	0.302347	0.0026107	0.185717	0.191343
1046_130	u.k.	0.00509972	0.570255	0.435745	0.00272054	0.447644	0.31338
1387_142	u.k.	0.00510244	0.671999	0.435712	0.00273234	0.568577	0.311981
1179_174	u.k.	0.00572904	0.373535	0.395346	0.00309113	0.262914	0.266237
1434_170	u.k.	0.00620922	0.444647	0.551446	0.0033628	0.331005	0.439591
1806_392	u.k.	0.00712271	0.382927	0.620954	0.00395867	0.271078	0.505731
2385_204	u.k.	0.00712271	0.833718	0.976894	0.00393311	0.771147	0.959831
2430_204_hemiterpenoid glycoside	u.k.	0.0073338	0.702971	0.737293	0.00410574	0.607802	0.649057
1599_217	u.k.	0.00734064	0.849351	0.017391	0.00412445	0.794221	0.00688772
1949_204	u.k.	0.00743783	0.790216	0.841279	0.00419415	0.719689	0.769608
2128_155	u.k.	0.00879603	0.66918	0.988988	0.00497788	0.561948	0.976952
1533_314	u.k.	0.00947951	0.0129038	0.127141	0.00540313	0.00622943	0.0642153
1316_196	u.k.	0.0109028	0.983183	0.642935	0.00630285	0.975206	0.541052
1459_159	u.k.	0.0111198	0.893369	0.742398	0.00645086	0.855315	0.656781
2622_204	u.k.	0.0112577	0.812722	0.59519	0.00655367	0.74843	0.480506
1436_243	u.k.	0.0117126	0.0253182	0.0571391	0.00684226	0.0130443	0.0259618
1334_174	u.k.	0.0123044	0.393495	0.874977	0.00723788	0.280156	0.823508
1368_247	u.k.	0.0136482	0.000190742	0.000117282	0.00805604	7.85407e-05	3.90147e-05
2099_321	u.k.	0.0138013	0.0223118	0.936058	0.00817437	0.0113143	0.899983
1412_117	u.k.	0.0150405	0.806978	0.817039	0.00906089	0.738198	0.73949
1619_255	u.k.	0.0182375	0.706944	0.328576	0.0111349	0.613737	0.211942
2095_361	u.k.	0.0205582	0.576261	0.0294631	0.0125935	0.458204	0.0123111
2480_204	u.k.	0.0231289	0.502082	0.263011	0.0142151	0.384964	0.160047
2177_157	u.k.	0.0244376	0.480191	0.66097	0.0151186	0.363309	0.563098
1675_294	u.k.	0.029757	0.57043	0.0274739	0.0187825	0.448939	0.0113685
2894_361	u.k.	0.0335153	0.702971	0.889701	0.0212785	0.608623	0.840534
2575_204	u.k.	0.0342338	7.98732e-05	0.952017	0.0218041	3.17548e-05	0.924982
2106_155	u.k.	0.0344194	0.890007	0.919586	0.0219921	0.85029	0.880415
1430_233	u.k.	0.0355649	0.49251	0.0478162	0.0227962	0.374627	0.0210469
2505_204	u.k.	0.0438499	0.91552	0.677119	0.0283735	0.887664	0.580976
1555_246	u.k.	0.0589712	0.0492788	0.397491	0.0389952	0.0271883	0.271789
2332_355	u.k.	0.0622849	0.0354735	0.748224	0.0415654	0.0190679	0.666269
1846_174_amine	u.k.	0.0628924	0.806978	0.00248826	0.0420983	0.738229	0.000883257
1800_392	u.k.	0.0726066	0.0164015	0.179995	0.0493372	0.0080843	0.0993078
2361_290	u.k.	0.0796398	0.000144102	0.391478	0.0554086	5.84594e-05	0.262044
2533_204	u.k.	0.0921683	0.992831	0.00877528	0.0659948	0.988804	0.00331076
1659_217	u.k.	0.0993467	0.00093579	0.0418902	0.0717392	0.000404307	0.0182686
2086_204	u.k.	0.110032	0.0013744	0.836878	0.080571	0.000607749	0.761459
1841_219	u.k.	0.156207	0.0859043	0.00173033	0.119452	0.0503577	0.000603687
1653_204	u.k.	0.202327	0.000251401	0.396887	0.158415	0.000104028	0.26969
2091_204	u.k.	0.224653	0.0148574	0.975538	0.178173	0.00726293	0.95575
1377_172	u.k.	0.239215	0.00127022	0.128417	0.192148	0.000556525	0.0651202
1343_200	u.k.	0.303308	0.00476457	0.233338	0.249982	0.00219383	0.136311
1708_204	u.k.	0.331045	0.0326028	0.621316	0.275311	0.0173925	0.512932
2705_204	u.k.	0.376433	0.0400519	0.620974	0.31993	0.0216101	0.51139
1489_141	u.k.	0.432965	0.974485	0.00355838	0.374124	0.963514	0.00128477
1708_217	u.k.	0.485994	0.0230748	0.525306	0.421918	0.0117948	0.408098
2651_204	u.k.	0.523643	0.0147439	0.0262284	0.457789	0.00717756	0.0107467
1358_342	u.k.	0.634319	1.06934e-05	0.333886	0.567413	4.12119e-06	0.216044
1809_330	u.k.	0.647722	0.047233	0.193046	0.580717	0.0258679	0.108466
2308_204	u.k.	0.664385	1.04832e-08	0.79011	0.597003	3.74249e-09	0.709977
1697_275	u.k.	0.694892	0.394596	0.0400811	0.631464	0.281773	0.017317
1545_232	u.k.	0.798913	0.588467	0.0219145	0.75678	0.471136	0.00889026
2278_204	u.k.	0.993863	0.00960039	0.476986	0.983783	0.00459573	0.360884
2172_217	u.k.	0.995576	0.00325723	0.481139	0.989518	0.00149317	0.365002
1705_272	u.k.	0.998052	0.00593777	0.185285	0.997945	0.00277016	0.102978
A118006	u.k. -Golm	0	0	0	0	0	0
A118010	u.k. -Golm	0	0	0	0	0	0
A124006	u.k. -Golm	0	0	0	0	0	0
A141003	u.k. -Golm	0	0	0	0	0	0
A141017	u.k. -Golm	0	0	0	0	0	0
A147011	u.k. -Golm	0	0	0	0	0	0
A157008_similar to asparagine derivative	u.k. -Golm	0	0	0	0	0	0
A196014_Inositol-like	u.k. -Golm	0	0	0	0	0	0
A199008	u.k. -Golm	0	0	0	0	0	0
A200003	u.k. -Golm	0	0	0	0	0	0
A202004_similar to Inositol (6TMS)	u.k. -Golm	0	0	0	0	0	0
A211005	u.k. -Golm	0	0	0	0	0	0
A276011	u.k. -Golm	0	0	0	0	0	0
A309002	u.k. -Golm	0	0	0	0	0	0
A304004	u.k. -Golm	3.08351e-12	0.177877	0.402852	9.19423e-13	0.113597	0.279463
A140003	u.k. -Golm	2.03391e-09	0.668121	0.272974	6.43589e-10	0.558619	0.167217
A195014	u.k. -Golm	1.52468e-05	0.0211506	0.0229902	5.78325e-06	0.0106397	0.0093733
A196015	u.k. -Golm	2.67702e-05	0.103725	0.661054	1.04257e-05	0.0622769	0.564511
A202006	u.k. -Golm	0.00227764	0.657752	0.456197	0.00114575	0.544717	0.339603
A176010	u.k. -Golm	0.00547755	0.763881	0.0103469	0.00294432	0.68021	0.00392469
A145005	u.k. -Golm	0.00661511	0.588467	0.620974	0.00362288	0.473877	0.510174
A168011	u.k. -Golm	0.0117379	0.013632	0.0666477	0.00688085	0.00660861	0.0310933
A221004	u.k. -Golm	0.0158964	0.0294501	0.0417072	0.00967328	0.0153809	0.0181041
A259001	u.k. -Golm	0.0242289	0.930065	0.745894	0.0149403	0.907426	0.662681
A203003	u.k. -Golm	0.0244589	0.127041	0.998893	0.0151814	0.0775646	0.998893
A155004	u.k. -Golm	0.0399121	1.09261e-05	0.0141714	0.0257445	4.23305e-06	0.00549035
A171016	u.k. -Golm	0.047326	0.702541	0.244063	0.0307187	0.601364	0.143566
A124007	u.k. -Golm	0.081499	0.869315	0.0294631	0.0570328	0.821428	0.0122889
A114002	u.k. -Golm	0.0870463	0.622363	0.0147198	0.0613076	0.505243	0.00573267
A155014	u.k. -Golm	0.296366	2.2148e-07	0.185213	0.242864	8.22126e-08	0.102562
RATIOS (calculated with SPSS)		p-value (L)	p-value (T)	p-value (L×T)
Lac/Pyr		ns	<0.000	<0.000
Pyr/Lac		ns	<0.000	<0.000
G3P/DHAP		ns	0.061
Pyr/Cit		ns	<0.000	0.026
Mal/Pyr		0.018	<0.000	0.032
PEP/Pyr		ns	<0.000	ns
Gly/Ser		0.009	<0.000	0.011
Suc/Fum		<0.000	<0.000	ns
Gln/Glu		ns	<0.000	0.015
Asn/Asp		ns	<0.000	<0.000
2OG/Glu		<0.000	<0.000	<0.000
Glu/α-KG		<0.000	<0.000	<0.000
α-KG/Suc		<0.000	<0.000	<0.000
Citrate/α-KG		ns	<0.000	<0.000
Isocitrate/α-KG		ns	0.007	0.004
Aconitate/α-KG		<0.000	<0.000	<0.000
2HG/α-KG		ns	0.001	<0.000
Glu/Asp		ns	0.001	ns
GABA/Suc		ns	<0.000	<0.000
Xan/Urate		<0.000	<0.000	ns
Mal*Glu/α-KG*Asp		0.018	<0.000	0.01
aKG*Pyr/Ala*Glu		ns	ns	0.059
Ala*Glu/α-KG*Pyr		ns	ns	0.001
Ala*Glu*Suc/α-KG*Pyr*GABA		ns	<0.000	0.009
Pro/Glu		ns	0.001	<0.000

## Sheet: TableS4_Pathways
Supplementary Table S4. Pathway enrichment analysis. Pathway enrichment analysis was performed to identify relevant pathways that are altered in rcd1 mutant plants in control light conditions (L), in methyl viologen exposure (MV) and after extended darkness (D). The table shows the detailed results from the pathway analysis. As many pathways were tested at the same time, the statistical p-values …
Enriched pathways in rcd1 in control light conditions (L)				X-axis			Y-axis
Pathway	Compounds	Hits	p-value	(-)log(p)	Holm adjust	FDR (p-value)	Impact
Cyanoamino acid metabolism	11	4	0.000782	7.15	0.0328	0.00247	1
Alanine, aspartate and glutamate metabolism	22	10	0.00887	4.72	0.293	0.019	0.87
Glycine, serine and threonine metabolism	30	7	3.75e-05	10.2	0.00195	0.00025	0.61
beta-Alanine metabolism	12	4	0.000352	7.95	0.0155	0.00124	0.54
Arginine and proline metabolism	38	14	0.000859	7.06	0.0352	0.00258	0.53
Isoquinoline alkaloid biosynthesis	6	2	3.09e-08	17.3	1.83e-06	9.28e-07	0.5
Phenylalanine metabolism	8	1	0.00135	6.61	0.0525	0.00351	0.5
Tyrosine metabolism	18	4	8.68e-08	16.3	5.03e-06	1.73e-06	0.45
Sulfur metabolism	12	3	0.00513	5.27	0.179	0.0118	0.43
Tryptophan metabolism	27	3	0.00251	5.99	0.0929	0.00627	0.38
Pantothenate and CoA biosynthesis	14	4	0.00104	6.87	0.0415	0.00296	0.35
Sphingolipid metabolism	13	2	0.0259	3.65	0.632	0.0421	0.33
Glutathione metabolism	26	9	0.0108	4.53	0.335	0.0216	0.25
Cysteine and methionine metabolism	34	7	0.00021	8.47	0.0101	0.000969	0.22
Purine metabolism	61	10	0.000341	7.98	0.0153	0.00124	0.2
Glycerophospholipid metabolism	25	4	0.0253	3.68	0.632	0.0421	0.19
Pyrimidine metabolism	38	6	0.00959	4.65	0.307	0.0198	0.16
Carbon fixation in photosynthetic organisms	21	7	0.000724	7.23	0.0311	0.00241	0.11
Phenylalanine, tyrosine and tryptophan biosynthesis	21	5	1.26e-06	13.6	7.05e-05	1.51e-05	0.1
Aminoacyl-tRNA biosynthesis	67	20	7.21e-05	9.54	0.00353	0.00036	0.09
Amino sugar and nucleotide sugar metabolism	41	4	0.00464	5.37	0.167	0.0111	0.09
Galactose metabolism	26	5	0.00621	5.08	0.211	0.0138	0.09
Ubiquinone and other terpenoid-quinone biosynthesis	23	5	3.55e-07	14.9	2.02e-05	5.32e-06	0.08
Valine, leucine and isoleucine biosynthesis	26	7	4.47e-06	12.3	0.000246	4.47e-05	0.08
Lysine biosynthesis	10	3	1.63e-05	11	0.000862	0.000122	0.07
Histidine metabolism	16	1	0.0178	4.03	0.48	0.0314	0.06
Phenylpropanoid biosynthesis	45	4	2.89e-08	17.4	1.73e-06	9.28e-07	0.04
Selenoamino acid metabolism	19	2	0.0215	3.84	0.559	0.0369	0.01
Enriched pathways in rcd1 in methyl viologen treatment (MV)				X-axis			Y-axis
Pathway	Compounds	Hits	p-value	(-)log(p)	Holm adjust	FDR (p-value)	Impact
Cyanoamino acid metabolism	11	4	0.00119	6.73	0.0262	0.00183	1
Alanine, aspartate and glutamate metabolism	22	9	2.01e-07	15.4	1.19e-05	6.04e-06	0.87
Glycine, serine and threonine metabolism	30	7	5.27e-05	9.85	0.00205	0.000144	0.61
beta-Alanine metabolism	12	4	0.00458	5.39	0.0732	0.0061	0.54
Arginine and proline metabolism	38	14	0.000131	8.94	0.00471	0.000314	0.53
Isoquinoline alkaloid biosynthesis	6	2	0.0379	3.27	0.379	0.0446	0.5
Tyrosine metabolism	18	4	3.01e-05	10.4	0.00135	0.000113	0.45
Sulfur metabolism	12	3	0.00123	6.7	0.0262	0.00185	0.43
Tryptophan metabolism	27	3	4.47e-05	10	0.00188	0.000138	0.38
Glyoxylate and dicarboxylate metabolism	17	5	2.59e-06	12.9	0.000137	1.84e-05	0.36
Pantothenate and CoA biosynthesis	14	4	1.31e-05	11.2	0.00064	6.53e-05	0.35
Citrate cycle (TCA cycle)	20	8	5.6e-07	14.4	3.25e-05	1.12e-05	0.33
Sphingolipid metabolism	13	2	4.82e-05	9.94	0.00198	0.000138	0.33
Starch and sucrose metabolism	30	5	0.000322	8.04	0.00932	0.000603	0.33
Inositol phosphate metabolism	24	4	1.59e-05	11.1	0.000762	7.03e-05	0.25
Glutathione metabolism	26	9	1.76e-05	10.9	0.000809	7.03e-05	0.25
Fructose and mannose metabolism	16	3	0.00792	4.84	0.103	0.0099	0.23
Glycolysis or Gluconeogenesis	25	4	5.96e-05	9.73	0.00226	0.000155	0.22
Cysteine and methionine metabolism	34	7	0.000259	8.26	0.00829	0.000518	0.22
Pyruvate metabolism	21	5	2.06e-06	13.1	0.000115	1.84e-05	0.21
Purine metabolism	61	10	0.000198	8.53	0.00652	0.000424	0.2
Glycerophospholipid metabolism	25	4	0.000449	7.71	0.0126	0.000817	0.19
Ascorbate and aldarate metabolism	15	5	3.5e-05	10.3	0.00154	0.000123	0.18
Methane metabolism	11	2	0.000146	8.83	0.00512	0.000338	0.17
Carbon fixation in photosynthetic organisms	21	6	2.76e-06	12.8	0.000144	1.84e-05	0.11
Pyrimidine metabolism	38	5	0.00031	8.08	0.00929	0.000599	0.1
Phenylalanine, tyrosine and tryptophan biosynthesis	21	5	0.00321	5.74	0.0546	0.00438	0.1
Galactose metabolism	26	5	1.65e-05	11	0.000774	7.03e-05	0.09
Aminoacyl-tRNA biosynthesis	67	19	0.000127	8.97	0.0047	0.000314	0.09
Amino sugar and nucleotide sugar metabolism	41	4	0.00195	6.24	0.037	0.00278	0.09
Valine, leucine and isoleucine biosynthesis	26	7	1.99e-06	13.1	0.000113	1.84e-05	0.08
Ubiquinone and other terpenoid-quinone biosynthesis	23	5	2.22e-06	13	0.000122	1.84e-05	0.08
Glycerolipid metabolism	13	2	0.000681	7.29	0.0164	0.00111	0.08
Lysine biosynthesis	10	3	0.00199	6.22	0.037	0.00278	0.07
Histidine metabolism	16	1	0.000512	7.58	0.0133	0.000878	0.06
Phenylpropanoid biosynthesis	45	4	4.21e-05	10.1	0.00181	0.000138	0.04
Enriched pathways in rcd1 in extended darkness (D)				X-axis			Y-axis
Pathway	Compounds	Hits	p-value	(-)log(p)	Holm adjust	FDR (p-value)	Impact
Glycine, serine and threonine metabolism	30	7	0.00147	6.52	0.0631	0.00489	0.61
Arginine and proline metabolism	38	14	0.00279	5.88	0.109	0.0076	0.53
Phenylalanine metabolism	8	1	0.000862	7.06	0.0414	0.0037	0.5
Isoquinoline alkaloid biosynthesis	6	2	0.00701	4.96	0.231	0.015	0.5
Tyrosine metabolism	18	4	0.00267	5.93	0.108	0.0076	0.45
Tryptophan metabolism	27	3	0.00263	5.94	0.108	0.0076	0.38
Pantothenate and CoA biosynthesis	14	4	0.000317	8.06	0.0168	0.00238	0.35
Starch and sucrose metabolism	30	5	0.000458	7.69	0.0234	0.00275	0.33
Inositol phosphate metabolism	24	4	0.00429	5.45	0.146	0.00953	0.25
Fructose and mannose metabolism	16	3	0.0197	3.93	0.511	0.0337	0.23
Purine metabolism	61	10	0.000377	7.88	0.0196	0.00251	0.2
Glycerophospholipid metabolism	25	4	0.0139	4.27	0.429	0.027	0.19
Ascorbate and aldarate metabolism	15	5	0.0138	4.28	0.429	0.027	0.18
Steroid biosynthesis	36	5	0.0273	3.6	0.684	0.0456	0.12
Carbon fixation in photosynthetic organisms	21	6	0.016	4.13	0.449	0.0292	0.11
Phenylalanine, tyrosine and tryptophan biosynthesis	21	5	3.04e-06	12.7	0.000176	6.08e-05	0.1
Pyrimidine metabolism	38	5	0.00322	5.74	0.122	0.00839	0.1
Aminoacyl-tRNA biosynthesis	67	19	0.000656	7.33	0.0328	0.00339	0.09
Galactose metabolism	26	5	0.00184	6.3	0.0773	0.00581	0.09
Amino sugar and nucleotide sugar metabolism	41	4	0.0182	4	0.493	0.0322	0.09
Ubiquinone and other terpenoid-quinone biosynthesis	23	5	1.72e-06	13.3	0.000101	5.15e-05	0.08
Valine, leucine and isoleucine biosynthesis	26	7	4.06e-05	10.1	0.00223	0.000401	0.08
Lysine biosynthesis	10	3	0.00409	5.5	0.143	0.00943	0.07
Phenylpropanoid biosynthesis	45	4	2.2e-08	17.6	1.32e-06	1.32e-06	0.04

## Sheet: TableS5_OPLS-DA_light
Supplemental Table S5. Results of OPLS-DA (orthogonal projections to latent structures discriminant analysis) comparing metabolite profiles of Col-0 and rcd1 plants in control light conditions. Metabolites with VIP-values (variable importance to projection) >1 and p(corr)-values >0.4 or <-0.4 are included in the table.
Metabolite (higher level in rcd1 than in Col-0 in light)	VIP	p	p(corr)		Metabolites (lower level in rcd1 than in Col-0 in light)	VIP	p	p(corr)
Xanthine	1.82908	0.0991479	0.980552		Uric acid	1.74769	-0.0937488	-0.926689
Erythritol	1.75911	0.0947469	0.937158		2265_426	1.61229	-0.086749	-0.907855
Tyrosine	1.71448	0.0909784	0.899927		Sinapic acid, cis-	1.61519	-0.0864421	-0.855471
Thymine	1.66201	0.0890729	0.880651		Sinapic acid, trans-	1.61975	-0.0863162	-0.853343
Tyramine	1.5703	0.0846909	0.876298		2510_204_Phenolic glycoside	1.59551	-0.0825992	-0.815754
Glutaric acid, 3-hydroxy-3-methyl-	1.63549	0.0885177	0.875175		2143_239	1.49033	-0.080672	-0.800298
Isoleucine	1.63202	0.0871818	0.861187		Fumaric acid	1.56612	-0.0807555	-0.798282
Piperidinecarboxylic acid, 2-	1.63542	0.0858228	0.848924		Maleic acid	1.48685	-0.0791503	-0.781484
Lysine	1.62486	0.0846167	0.837087		2376_204	1.29201	-0.0657822	-0.77605
2905_361	1.57635	0.0840947	0.831732		1160_159	1.44705	-0.077299	-0.765239
Threonine	1.60924	0.0839053	0.829807		A140003	1.38294	-0.0740643	-0.73303
Alanine, beta-	1.59631	0.0833963	0.825432		Shikimate	1.41007	-0.0714564	-0.706197
Uracil	1.6159	0.0833632	0.825428		2291_378	1.30341	-0.0670571	-0.69959
Leucine	1.56598	0.0824958	0.815446		Sinapoyl malate 1	1.3203	-0.0681802	-0.674767
2605_392	1.51251	0.0817645	0.805823		Alanine, 3-cyano-	1.30856	-0.0650867	-0.642598
Agmatine [-NH3]	1.51774	0.0807046	0.79892		Ascorbic acid	1.28349	-0.0646252	-0.639285
Putrescine	1.52493	0.0807825	0.798136		1788_276	1.17385	-0.0623785	-0.617784
3014_361	1.48917	0.0774773	0.789876		1710_303	1.21384	-0.0622829	-0.604152
Tryptophan	1.5428	0.0797186	0.789039		Aspartic acid	1.11458	-0.0604606	-0.599527
2846_297	1.48157	0.0794271	0.784941		Malic acid, 2-methyl- (Citramalic acid)	1.18323	-0.0607051	-0.599097
Coniferin	1.49971	0.0793255	0.784524		A141003	1.27054	-0.0603669	-0.597032
2799_319	1.50885	0.079088	0.781762		2250_233	1.21486	-0.0600953	-0.592181
2401_204	1.51129	0.0777509	0.769775		A203003	1.16739	-0.0568517	-0.562539
Fructose-6-phosphate	1.47136	0.0776496	0.767315		A276011	1.08672	-0.0548263	-0.556553
2200_204	1.52273	0.0774659	0.767215		Asparagine	1.2178	-0.0550867	-0.542774
Tocopherol, beta-	1.42867	0.0760143	0.765201		2465_204	1.01497	-0.0539283	-0.533745
2053_202	1.65587	0.0859975	0.759704		Proline, 4-hydroxy-	1.16709	-0.053465	-0.528149
Tocopherol, gamma-	1.45958	0.0767512	0.759369		Malic acid	1.20725	-0.0531321	-0.525147
1459_159	1.43157	0.0759226	0.752001		A210003	1.15305	-0.0507925	-0.500679
Hydroxyglutarate, 2-	1.47467	0.0757867	0.749455		Homoserine	1.00664	-0.0500386	-0.494693
1447_145	1.05521	0.0529636	0.745757		2733_361	1.06299	-0.0483481	-0.4794
Fructose	1.40756	0.0742317	0.736309		Sinapoyl malate 2	1.09024	-0.0474529	-0.469137
Phenylalanine	1.47072	0.073598	0.729122		2430_157_Hemiterpenoid glycoside	1.09861	-0.0468677	-0.462268
1783_312	1.3712	0.0682458	0.728392		1655_243	1.11341	-0.0468302	-0.461437
Ribose	1.42175	0.0734046	0.728178		1703_100	1.0574	-0.0467443	-0.459646
A309002	1.44392	0.0747772	0.723956		2413_280	1.08599	-0.0525652	-0.433861
2533_204	1.38957	0.071859	0.71161		Threonic acid	1.00201	-0.0437844	-0.432548
Fucosterol	1.3402	0.071298	0.705267		1604_103	1.10615	-0.0437975	-0.430425
2664_204	1.39462	0.0706988	0.699257		UMP	1.07656	-0.0433962	-0.430184
Starch	1.23377	0.0654562	0.697745		1489_141	1.09846	-0.0420909	-0.413934
1119_245	1.30281	0.0699996	0.692028		Erythronic acid	1.06224	-0.0400949	-0.396253
Serine, O-acetyl-	1.41379	0.0697862	0.691517
2103_174	1.21109	0.0620251	0.690442
Phosphoric acid	1.43329	0.069782	0.690116
A195014	1.40086	0.0691821	0.685415
Valine	1.30094	0.0685248	0.677533
1675_294	1.36787	0.0680443	0.674003
2556_204	1.31072	0.0672091	0.670185
Adenosine-5-monophosphate	1.35437	0.0688609	0.66864
Ornithine, N-acetyl-	1.40084	0.0674146	0.66736
1995_174	1.40084	0.0674146	0.66736
Tryptophan, 5-hydroxy-	1.32295	0.0671904	0.665121
1430_233	1.30702	0.0668096	0.662315
Nicotinic acid	1.34141	0.0662773	0.656192
Galactinol	1.32595	0.0658874	0.650674
2845_361	1.11752	0.0590703	0.649278
2575_175	1.32264	0.0654497	0.648194
1436_243	1.31054	0.0648807	0.643343
1316_196	1.33117	0.0638413	0.633184
2481_204	1.19948	0.0640543	0.632023
2058_289	1.31593	0.0637333	0.631342
2599_204	1.31963	0.0630794	0.624448
Sedoheptulose	1.34249	0.0625878	0.620745
1424_257	1.20794	0.062065	0.615795
Xylose	1.23269	0.0621324	0.612992
Methionine	1.28367	0.0617241	0.610733
2332_355	1.21134	0.0615676	0.60955
1762_171	1.29951	0.0613639	0.609008
1958_374	1.22019	0.0610335	0.604168
2795_204	1.16803	0.0609273	0.60123
1912_318	1.27307	0.0606006	0.598476
Pyrocatechol	1.29123	0.060022	0.594847
Histidine	1.36543	0.0653974	0.593555
1644_189	1.28454	0.0597925	0.592645
2215_204	1.21879	0.0595349	0.590641
2438_204	1.18009	0.058922	0.583843
2433_204	1.18009	0.058922	0.583843
2605_535	1.10227	0.059568	0.580709
Lyxose	1.07618	0.0579447	0.57259
1395_191	1.15609	0.0600144	0.571442
1179_174	1.09997	0.0576179	0.570094
1973_265	1.22975	0.0569886	0.564532
2487_217	1.20586	0.0567861	0.5624
Arginine [-NH3]	1.2702	0.0563133	0.559004
1533_314	1.09593	0.056198	0.556524
2128_155	1.07674	0.055978	0.554617
2995_204	1.137	0.0558329	0.552374
Ornithine	1.23384	0.0555914	0.551233
A259001	1.02374	0.0554384	0.547302
A196015	1.2217	0.0550779	0.545944
GABA	1.15385	0.0544345	0.540433
1965_204	1.19258	0.0541455	0.537465
Sucrose	1.23913	0.0539018	0.53458
Serine	1.10138	0.0534599	0.527236
Hydroxy butyric acid, 2-	1.02012	0.0526917	0.523325
2445_217	1.11856	0.0526819	0.522872
2210_204	1.10686	0.0524179	0.52083
Glucose	1.10048	0.0523142	0.519927
2064_144	1.11383	0.0520491	0.515713
2799_361	1.03934	0.0520182	0.515177
1111_225	1.1586	0.0518326	0.514305
2378_204	1.10776	0.0515842	0.510629
Inositol-phosphate, myo-	1.15864	0.0512633	0.508617
1991_112	1.17159	0.0507887	0.503998
Ethanolamine	1.15855	0.0506764	0.502944
2364_217	1.10067	0.050709	0.502812
2433_324	1.08092	0.0524968	0.502564
Isobutanoic acid, 3-amino-	1.15123	0.0501501	0.497694
1893_174	1.07256	0.0502485	0.497312
2550_204	1.2166	0.0578648	0.49505
Linoleic acid	1.09235	0.049901	0.494057
1098_283	1.13829	0.0495305	0.490532
Arabinose	1.14036	0.0488814	0.483418
Spermidine	1.01544	0.0456653	0.470373
1438_174	1.14431	0.0470418	0.467061
Maltose	1.01944	0.0469297	0.466734
2123_319_Heptulose	1.15033	0.0520675	0.466147
A145005	1.04006	0.0464935	0.460657
Tagatose	1.15602	0.0463645	0.460342
Inosine	1.07206	0.0462552	0.457618
2450_217	1.0253	0.0460994	0.457397
Allantoin	1.11859	0.0495222	0.454057
2672_197	1.00985	0.0455356	0.450914
Hydroxylamine	1.14296	0.0453992	0.449907
Inositol, myo-	1.00921	0.0451243	0.447292
Guanine	1.12359	0.0449772	0.446371
1426_174	1.11183	0.0447798	0.445151
1405_174	1.10713	0.0446209	0.443415
1046_130	1.05694	0.0444791	0.441941
2099_321	1.02494	0.0435355	0.431136
Glutamic acid, N-acetyl-	1.06291	0.0423144	0.419985
Glutamine	1.11771	0.0412655	0.410769
1697_275	1.04128	0.0405389	0.402604
Glutamic acid	1.02772	0.0384704	0.399631
Dihydroxyacetone phosphate (DHAP)	1.25016	0.055952	0.399412
Butanoic acid, 2,4-dihydroxy-	1.01393	0.0396053	0.398974
2164_319_Heptulose	1.01851	0.0395278	0.398677
Glucose-6-phosphate	1.01637	0.0398165	0.399154

## Sheet: TableS6_OPLS-DA_SUS
Supplementary Table S6. Metabolite p(corr) values of discriminant analysis (OPLS-DA) comparing metabolite responses of rcd1 and Col-0 to extended darkness (red) and MV exposure (blue). p(corr) is the OPLS-DA loading scaled as correlation coefficient. Data is visualized as a Shared and Unique Structure (SUS)-plot in Fig. 2A) Dark (D) vs Light (L) and 2B) MV treatment vs Light (L).
Metabolite	Metabolite group	Col-0 L vs D p(corr)	rcd1 L vs D p(corr)		Col-0 L vs MV p(corr)	rcd1 L vs MV p(corr)
Alanine (2TMS)	Amino acid	-0.842822	-0.954542		0.313593	0.757451
Alanine (3TMS)	Amino acid	0.27696	0.256447		-0.382616	0.108067
Alanine, 3-cyano- (2TMS)	Amino acid	0.233411	0.548349		-0.279431	-0.0766277
Alanine, beta- (3TMS)	Amino acid	0.700212	0.560784		0.261065	-0.0947902
Apidic acid, 2-amino- (3TMS)	Amino acid	0.0499955	-0.162493		-0.257864	0.196571
Arginine [-NH3] (3TMS)	Amino acid	0.0813342	0.0595386		-0.383487	0.281441
Asparagine (2TMS)	Amino acid	0.30071	0.291955		-0.492228	0.354557
Asparagine (3TMS)	Amino acid	0.123259	0.840926		0.36564	0.339013
Asparagine (4TMS) 1	Amino acid	0.7345	0.492134		0.117027	0.591218
Asparagine (4TMS) 2	Amino acid	0.719106	0.630289		0.228848	0.010554
Asparagine [-H2O] (2TMS)	Amino acid	0.83457	0.746724		-0.031002	0.318057
Aspartic acid (2TMS)	Amino acid	-0.768388	-0.123704		-0.209536	0.177609
Aspartic acid (3TMS)	Amino acid	-0.908913	-0.778192		-0.555195	0.170505
Cysteine (3TMS)	Amino acid	0.392867	0.132522		-0.594394	-0.0832299
GABA (3TMS)	Amino acid	-0.231345	0.013814		0.489485	-0.0187141
Glutamic acid (2TMS)	Amino acid	-0.659381	-0.604108		-0.167787	-0.169925
Glutamic acid (3TMS)	Amino acid	-0.812859	-0.466422		-0.823318	0.289236
Glutamine (3TMS)	Amino acid	0.597986	0.403764		0.434655	0.441401
Glycine (2TMS)	Amino acid	-0.979598	-0.996177		-0.965004	-0.736241
Glycine (3TMS)	Amino acid	-0.993074	-0.986961		-0.974893	-0.940504
Histidine (3TMS)	Amino acid	0.692209	0.533358		0.00493141	0.519183
Histidine (4TMS)	Amino acid	0.614884	0.350066		-0.169289	0.0786194
Homoserine (3TMS)	Amino acid	-0.966555	-0.979961		-0.772846	-0.823476
Isobutanoic acid, 3-amino- (3TMS)	Amino acid	-0.278573	0.232207		0.0778406	-0.159064
Lysine (4TMS)	Amino acid	0.939246	0.828527		0.716827	0.421663
Lysine (3TMS)	Amino acid	-0.445137	0.599589		0.0981624	-0.00858831
Methionine (2TMS)	Amino acid	0.841182	0.767899		0.285966	0.323002
NN-dimethylglycine	Amino acid	0.180501	-0.362899		0.032912	-0.302477
Piperidinecarboxylic acid, 2- (1TMS)	Amino acid	0.716511	0.584476		-0.468092	0.467511
Proline (2TMS)	Amino acid	-0.435529	0.364492		0.619434	0.205861
Proline, 4-hydroxy- (3TMS)	Amino acid	-0.646289	-0.258427		-0.265745	-0.313269
Pyroglutamic acid (2TMS)	Amino acid	-0.0803553	0.462082		0.0993314	0.287681
Serine (2TMS)	Amino acid	-0.881731	-0.54259		-0.881473	-0.0875245
Serine (3TMS)	Amino acid	-0.274615	-0.73151		-0.923211	-0.888295
Serine, N-acetyl- (2TMS)	Amino acid	-0.558266	-0.726862		-0.670637	-0.59205
Serine, O-acetyl- (2TMS)	Amino acid	-0.974898	-0.952766		0.988021	0.930788
Threonine (2TMS)	Amino acid	-0.315084	0.757208		0.801359	0.79113
Threonine (3TMS)	Amino acid	0.731217	0.464048		0.175434	0.149166
Indole-3-acetonitrile (1TMS)	Amino acid	-0.466209	-0.0252177		-0.789727	0.265788
Phenylalanine (2TMS)	Amino acid	0.951736	0.841869		0.804766	0.184869
Tryptophan (3TMS)	Amino acid	0.874691	0.872298		0.548991	0.305978
Tryptophan, 5-hydroxy-(3TMS) 1	Amino acid	0.239156	-0.271468		-0.156422	0.0104489
Tryptophan, 5-hydroxy-(3TMS) 3	Amino acid	0.417463	0.358576		-0.522869	-0.0137971
Tyramine (3TMS)	Amino acid	0.933129	0.701778		0.953039	0.675967
Tyrosine (2TMS)	Amino acid	-0.0803658	0.685674		0.397544	0.0978742
Tyrosine (3TMS)	Amino acid	0.975274	0.916666		0.926214	0.333895
Tyrosine, N-acetyl- (2TMS) 1	Amino acid	0.284973	-0.0224596		-0.0371019	0.20014
Tyrosine, N-acetyl- (2TMS) 2	Amino acid	-0.559311	-0.417521		-0.583305	0.00198892
Tryptophan, 5-hydroxy-(3TMS) 2	Amino acid	0.324689	-0.254301		-0.0949851	-0.0309948
Glutaric acid, 3-hydroxy-3-methyl- (3TMS)	Amino acid	0.12128	-0.137932		0.333094	-0.0918963
Malic acid, 2-isopropyl- (3TMS)	Amino acid	-0.852097	-0.855032		0.988974	0.974453
Isoleucine (1TMS)	Amino acid	0.961154	0.93509		0.835502	0.589622
Isoleucine (2TMS)	Amino acid	0.87095	0.78878		0.91643	0.250124
Leucine (1TMS)	Amino acid	0.966438	0.919178		0.834737	0.683977
Leucine (2TMS)	Amino acid	0.320013	0.935439		0.257032	0.202756
Valine (1TMS)	Amino acid	0.754624	0.871458		0.941529	0.827247
Valine (2TMS)	Amino acid	0.821844	0.917036		0.943701	0.70237
2123_Heptulose	Carbohydrate	0.254628	-0.196755		-0.015305	0.391426
2152_Heptulose	Carbohydrate	0.161148	0.24321		-0.344119	0.0850234
2164_Heptulose	Carbohydrate	-0.544299	-0.774839		0.968195	0.816631
2172_Heptulose	Carbohydrate	-0.0050957	-0.134339		-0.32964	0.582349
Arabinonic acid (5TMS)	Carbohydrate	-0.090492	-0.12009		-0.451358	0.0196724
Arabinose (1MEOX) (4TMS)	Carbohydrate	-0.28264	-0.0854288		0.225125	0.177485
Arabitol (5TMS)	Carbohydrate	-0.726721	-0.548661		-0.578583	-0.195724
Dihydroxyacetone phosphate (1MEOX) (3TMS) MP = DHAP	Carbohydrate	-0.749129	-0.4699		0.00679726	0.348204
Erythritol (4TMS)	Carbohydrate	0.232827	0.478116		-0.158943	0.0806315
Erythronic acid (4TMS)	Carbohydrate	-0.974198	-0.910103		0.306714	0.754536
Ethanolamine (3TMS)	Carbohydrate	0.185824	0.183445		0.240462	0.200099
Ethanolamine-phosphate (4TMS)	Carbohydrate	-0.925953	-0.855311		-0.835855	0.243861
Fructose (1MEOX) (5TMS)	Carbohydrate	-0.944565	-0.867607		-0.632652	-0.0237
Fructose-6-phosphate (1MEOX) (6TMS)	Carbohydrate	0.0587172	0.316758		-0.0965533	0.654986
Fucose (1MEOX) (4TMS)	Carbohydrate	0.442789	0.318477		0.046132	0.598836
Galactinol (9TMS)	Carbohydrate	0.190328	-0.246442		-0.325631	0.426475
Galactonic acid (6TMS)	Carbohydrate	-0.149747	0.223709		-0.608356	0.526267
Galactose (1MEOX) (5TMS) MP	Carbohydrate	0.238664	0.361033		0.774313	0.667536
Gluconic acid (6TMS)	Carbohydrate	0.00163468	0.0118122		-0.479797	0.280349
Glucopyranose [-H20] (4TMS) 1	Carbohydrate	0.0806524	0.162975		0.269329	-0.247905
Glucopyranose [-H20] (4TMS) 2	Carbohydrate	-0.642092	-0.53362		-0.349121	0.726964
Glucopyranose, D- (5TMS) 1	Carbohydrate	0.113298	-0.280385		0.18543	-0.312669
Glucopyranose, D- (5TMS) 2	Carbohydrate	-0.84859	-0.42138		-0.677558	-0.0816372
Glucose (1MEOX) (5TMS)	Carbohydrate	-0.674607	-0.255674		-0.247505	0.186265
Glucose-6-phosphate (1MEOX) (6TMS)	Carbohydrate	-0.302152	0.0688181		-0.819537	0.564117
Glucuronic acid (1MEOX) (5TMS)	Carbohydrate	0.104678	-0.00972462		-0.288508	0.352571
Glyceric acid-3-phosphate (4TMS)	Carbohydrate	0.231546	0.125917		-0.0971435	0.215303
Glycerol-3-phosphate (4TMS)	Carbohydrate	0.531593	0.54584		0.309751	0.614951
Gulonic acid (6TMS)	Carbohydrate	0.381054	0.562953		-0.576061	0.255088
Hexopyranoside, methyl- (4TMS)	Carbohydrate	0.156224	-0.273367		0.103437	0.178144
Inositol, myo- (6TMS)	Carbohydrate	-0.710747	-0.622072		-0.300626	0.557096
Inositol-phosphate, myo- (6TMS)	Carbohydrate	0.416007	0.637789		0.0873707	0.746007
Lyxonic acid (5TMS)	Carbohydrate	-0.365109	-0.454029		0.209058	0.334064
Lyxose (1MEOX) (4TMS)	Carbohydrate	0.683308	0.921437		0.57664	-0.341052
Maltose (1MEOX) (8TMS) MP	Carbohydrate	-0.669163	-0.177892		0.132293	0.424325
Mannitol (6TMS)	Carbohydrate	0.331675	0.234171		-0.388132	0.49153
Mannose (1MEOX) (5TMS) MP	Carbohydrate	-0.639389	0.149898		-0.0389961	0.34806
Mannose-6-phosphate (1MEOX) (6TMS) MP	Carbohydrate	0.317754	0.467405		-0.778405	0.217202
Phosphoenolpyruvic acid (3TMS)	Carbohydrate	0.604519	0.142995		-0.227033	0.298701
Rhamnose (1MEOX) (4TMS) MP	Carbohydrate	0.496283	0.296665		0.430375	0.149363
Ribonic acid (5TMS)	Carbohydrate	-0.169167	0.199556		-0.653323	0.344057
Ribose (1MEOX) (4TMS)	Carbohydrate	-0.380442	0.318203		0.962861	0.385873
Ribose-5-phosphate (1MEOX) (5TMS)	Carbohydrate	-0.327913	-0.187419		0.804066	0.672327
Saccharic acid (6TMS)	Carbohydrate	-0.515329	0.0105405		0.81639	0.655846
Sedoheptulose (1MEOX) (6TMS)	Carbohydrate	0.261254	0.0634966		-0.0861251	0.199413
Sedoheptulose-7-phosphate (1MEOX) (7TMS)	Carbohydrate	0.453718	-0.369317		0.949596	0.929356
Sorbose (1MEOX) (5TMS)	Carbohydrate	-0.561933	-0.564352		-0.561668	-0.629378
Starch	Carbohydrate	-0.384435	0.0827356		0.17708	0.250215
Sucrose (8TMS)	Carbohydrate	-0.963811	-0.941683		-0.800636	0.483625
Tagatose (1MEOX) (5TMS)	Carbohydrate	-0.220241	0.0676992		-0.624709	0.114938
Threitol (4TMS)	Carbohydrate	-0.514383	-0.954408		-0.00135929	-0.0812256
Threonic acid (4TMS)	Carbohydrate	0.557394	0.61744		0.974245	0.865807
Threonic acid, 1,4,-lactone (2TMS)	Carbohydrate	0.241595	0.687541		-0.844248	0.548728
Trehalose (1MEOX) (8TMS)	Carbohydrate	0.366929	0.39565		-0.388512	0.564906
Xylitol (5TMS)	Carbohydrate	-0.705855	-0.0799263		-0.343842	0.412661
Xylose (1MEOX) (4TMS)	Carbohydrate	0.908379	0.857264		0.807569	-0.140539
Linoleic acid	Fatty acid	-0.264929	0.477823		0.137396	0.491234
Oleic acid	Fatty acid	-0.856936	-0.51786		0.0205056	0.284118
Palmitic acid	Fatty acid	-0.485225	0.293988		0.192771	0.101932
Stearic acid	Fatty acid	-0.480798	0.17467		0.242733	-0.00260874
Adenine (2TMS)	Nucleotide	0.593631	0.66526		0.542605	0.335569
Adenosine (3TMS)	Nucleotide	0.330843	0.242833		0.657495	0.343741
Allantoin (3TMS)	Nucleotide	-0.0217149	0.331895		-0.272909	0.145414
Allantoin (4TMS)	Nucleotide	0.638119	0.386599		-0.199837	0.354978
AMP (5TMS)	Nucleotide	0.548604	0.120288		0.412616	0.508789
Cytosine (2TMS)	Nucleotide	0.306278	-0.346912		-0.439176	-0.271485
Cytosine (3TMS)	Nucleotide	0.112168	0.592107		0.00479475	0.459469
Guanine (3TMS)	Nucleotide	0.844224	0.641713		0.597559	0.438646
Hypoxanthine (2TMS)	Nucleotide	-0.0215744	0.000627369		-0.50904	0.113127
Inosine (4TMS)	Nucleotide	-0.825727	-0.850561		0.604032	-0.161992
Nicotinic acid (1TMS)	Nucleotide	0.0143907	0.203001		-0.278885	-0.242869
Orotic acid (3TMS)	Nucleotide	0.0160332	-0.0327776		8.60958e-05	-0.00509412
Thymine (2TMS)	Nucleotide	0.766711	0.669257		0.238359	0.071917
UMP	Nucleotide	-0.482188	-0.0761728		-0.645757	0.495591
Uracil (2TMS) 1	Nucleotide	-0.632948	0.0928828		-0.708392	0.62146
Uracil (2TMS) 2	Nucleotide	0.992691	0.992253		0.987529	0.91776
Urea (2TMS)	Nucleotide	0.30095	0.0181163		-0.193322	0.215695
Uric acid (4TMS)	Nucleotide	0.432405	0.0708875		-0.484854	-0.516336
Xanthine (3TMS)	Nucleotide	0.555148	-0.177991		0.943931	-0.0462251
Acotinic acid, cis- (3TMS)	Organic acid	-0.461103	-0.384761		0.809138	0.812496
Butanoic acid, 2,4-dihydroxy- (3TMS)	Organic acid	0.236993	-0.103872		0.74868	0.260006
Citric acid (4TMS)	Organic acid	-0.60325	-0.354127		0.484855	0.807643
Fumaric acid (2TMS)	Organic acid	-0.977189	-0.933757		-0.957503	-0.745764
Glutaric acid, 2-oxo (1MEOX) (2TMS)	Organic acid	-0.875889	-0.919098		-0.935493	0.780624
Glyceric acid (3TMS)	Organic acid	-0.578415	-0.680171		-0.571604	-0.12539
Glycolic acid (2TMS)	Organic acid	-0.888839	-0.702917		-0.724455	-0.538554
Hydroxybutyric acid, 2- (2TMS)	Organic acid	0.878926	0.808641		0.634095	0.0694569
Hydroxyglutaric acid, 2- (3TMS)	Organic acid	-0.889186	-0.935768		-0.943479	-0.867357
Isocitrate (4TMS)	Organic acid	-0.172703	-0.335218		0.308337	0.648778
Lactic acid (2TMS)	Organic acid	-0.45572	-0.26275		-0.462101	-0.380754
Maleic acid (2TMS)	Organic acid	-0.88411	-0.711381		-0.799956	-0.540395
Malic acid (3TMS)	Organic acid	-0.984493	-0.974837		-0.94358	0.47006
Malic acid, 2-methyl- (3TMS)	Organic acid	-0.9608	-0.912402		-0.812905	0.489338
Malonic acid (2TMS)	Organic acid	-0.705481	-0.536685		-0.562481	-0.319918
Methylmalonic acid (2TMS)	Organic acid	-0.580936	-0.315992		-0.739401	-0.657113
Oxalic acid (2TMS)	Organic acid	0.801653	0.597132		-0.402634	0.451353
Pyruvic acid (1MEOX) (1TMS)	Organic acid	-0.786824	-0.857295		-0.746955	0.705107
Quinic acid (5TMS)	Organic acid	---	---		---	---
Succinic acid (2TMS)	Organic acid	-0.916631	-0.875359		-0.734671	0.82286
Ascorbic acid (4TMS)	Other	-0.863609	-0.447583		-0.971284	-0.503487
Campesterol (1TMS)	Other	-0.396136	0.213358		0.137596	0.28811
Cholesterol (1TMS)	Other	0.248737	-0.0064996		0.125142	0.105395
Coniferin	Other	-0.475203	-0.215123		-0.644796	0.16408
Dehydroascorbic acid dimer (2MEOX)	Other	-0.436669	-0.263232		-0.915673	-0.648542
Diketogulonic acid 1	Other	-0.126939	-0.272746		-0.905119	-0.635754
Fucosterol (1TMS)	Other	-0.716537	-0.416747		0.679516	0.570092
Furan-2-carboxylic acid (1TMS)	Other	-0.764904	-0.122677		-0.036413	-0.138961
Glycerophophoglycerol (5TMS)	Other	-0.981611	-0.949325		-0.822372	0.515326
Gulonic acid, 2-keto-	Other	-0.938444	-0.70067		-0.716641	-0.231604
Iminodiacetic acid (2TMS)	Other	0.459158	0.763931		0.773273	0.344365
Iminodiacetic acid (3TMS)	Other	-0.124256	-0.370145		-0.356397	-0.689907
Phosphoric acid (3TMS)	Other	0.449046	0.549229		0.201116	0.261197
Phosphoric acid monomethyl ester (2TMS)	Other	0.623016	0.378963		0.36404	0.374897
Phytol (1TMS)	Other	-0.0114563	0.0180847		0.282054	0.293887
Porphine (2TMS)	Other	0.158005	0.616153		0.027229	0.433363
Pyrocatechol (2TMS)	Other	-0.0467596	-0.435306		0.390989	-0.509006
Sitosterol, beta- (1TMS)	Other	-0.507914	0.112775		0.0763395	0.233903
Squalene	Other	-0.308724	-0.595975		-0.188329	-0.557205
Stigmasterol (1TMS)	Other	-0.434729	0.172102		-0.102194	0.231141
Tocopherol, alpha- (1TMS)	Other	-0.378566	0.447354		-0.660412	0.218465
Tocopherol, beta- (1TMS)	Other	0.535285	-0.158912		0.303884	-0.102595
Tocopherol, delta- (1TMS)	Other	---	---		---	---
Tocopherol, gamma- (1TMS)	Other	0.196925	-0.350598		0.289521	-0.0130166
1843_Ascorbate degradation product	Other	-0.3557	-0.427932		-0.94393	-0.613181
1977_Ascorbate degradation product	Other	0.73781	0.0930188		0.178647	0.420976
Panthotenic acid	Other	-0.207205	-0.0187745		-0.304099	-0.138059
Agmatine [-NH3] (3TMS)	Polyamine	-0.169128	-0.656162		-0.175968	-0.528757
Glutamic acid, N-acetyl- (2TMS)	Polyamines	-0.0010427	-0.922482		-0.904805	-0.784382
Hydroxylamine (3TMS)	Polyamines	-0.544408	-0.274385		0.221274	-0.258174
Ornithine (2TMS)	Polyamines	-0.59603	-0.548408		-0.398008	-0.657033
Ornithine (3TMS)	Polyamines	0.407612	0.048659		-0.478133	0.301063
Ornithine (4TMS)	Polyamines	-0.186805	-0.000375027		-0.522218	-0.211987
Ornithine, N-acetyl- (4TMS)	Polyamines	-0.921597	-0.725582		-0.842637	-0.741289
Ornithine-1,5-lactam (2TMS)	Polyamines	-0.559311	-0.619058		-0.892906	-0.431702
Putrescine (2TMS)	Polyamines	-0.290216	-0.216289		-0.232647	-0.162431
Putrescine (3TMS)	Polyamines	-0.560512	-0.715758		-0.617317	-0.578896
Putrescine (4TMS)	Polyamines	0.258229	-0.355805		0.285132	-0.552566
Spermidine (5TMS)	Polyamines	0.410287	-0.382779		-0.0887637	-0.205722
Benzoic acid (1TMS)	Shikimate	-0.502465	0.361694		-0.167156	0.191164
Shikimic acid (4TMS)	Shikimate	-0.950109	-0.958828		-0.89693	-0.772761
Sinapic acid, cis- (2TMS)	Shikimate	-0.364819	-0.329808		-0.866649	-0.687245
Sinapic acid, trans- (2TMS)	Shikimate	-0.779574	-0.560118		-0.898366	-0.72015
Sinapoyl malate 1	Shikimate	0.00617193	0.0441011		-0.751882	0.529716
Sinapoyl malate 2	Shikimate	0.451193	0.39395		-0.558167	0.64335
1010_155	Unknown	-0.617959	-0.245788		-0.331002	-0.646157
1046_130	Unknown	-0.0602963	0.282949		0.351028	0.162013
1049_174	Unknown	0.123993	-0.301451		0.482094	0.362421
1055_131	Unknown	-0.522687	-0.182384		0.155465	-0.43327
1088_311	Unknown	-0.886298	-0.287551		-0.65194	-0.306826
1098_283	Unknown	0.235093	0.475301		0.333513	0.0666714
1111_225	Unknown	0.494677	0.436969		0.675056	0.162518
1119_245	Unknown	-0.210206	0.114072		-0.402566	-0.0653731
1138_174	Unknown	-0.0550441	0.0360713		0.31928	0.234829
1155_137	Unknown	-0.42928	0.474501		0.0956746	0.37821
1160_159	Unknown	-0.726806	-0.45617		-0.63467	-0.33051
1179_174	Unknown	-0.0902091	-0.434051		-0.10355	0.0399495
1198_145	Unknown	-0.0545293	0.321188		-0.187479	0.160267
1207_228	Unknown	-0.0467466	0.302789		0.107812	0.313433
1226_174	Unknown	0.135966	0.528746		-0.0448451	0.459846
1253_157	Unknown	-0.43512	0.365793		-0.275362	0.432686
1316_196	Unknown	-0.121595	0.289121		0.0685607	-0.00758521
1318_112	Unknown	0.549648	-0.0583476		-0.0204412	0.133601
1343_200	Unknown	-0.642143	-0.523522		-0.728985	-0.373317
1355_231	Unknown	-0.227656	0.113447		0.245099	-0.283386
1358_342	Unknown	-0.276902	-0.779224		-0.543952	-0.921359
1362_255	Unknown	0.033522	-0.118204		-0.206851	0.422718
1377_172	Unknown	-0.652765	-0.47878		-0.820886	-0.510921
1381_240	Unknown	-0.923283	-0.643139		-0.816507	-0.76637
1387_142	Unknown	-0.386193	0.143703		0.0571412	0.178517
1395_191	Unknown	0.234021	0.120124		0.161427	0.29312
1405_174	Unknown	-0.459014	-0.0230006		-0.246793	-0.116079
1412_117	Unknown	-0.202962	0.115035		-0.317154	0.116868
1424_257	Unknown	0.364899	0.370399		0.654605	0.183003
1426_174	Unknown	-0.325485	0.0403122		-0.265642	-0.123787
1428_116	Unknown	0.0204636	0.363178		-0.797146	-0.0763476
1430_233	Unknown	0.293443	-0.0809875		0.563853	-0.299328
1432_117	Unknown	-0.296421	-0.0188668		-0.29149	0.0344394
1434_170	Unknown	-0.0876336	0.24824		-0.267633	-0.180503
1436_243	Unknown	-0.486659	-0.562182		0.206164	-0.599967
1438_174	Unknown	-0.723506	-0.357647		-0.487166	-0.449934
1447_145	Unknown	0.205322	0.160519		0.0456936	-0.065854
1447_174	Unknown	-0.376074	0.0555271		0.0623592	-0.0348868
1456_350	Unknown	-0.312714	-0.0789112		0.193811	-0.380627
1459_159	Unknown	0.0430524	-0.24674		-0.370623	-0.124392
1488_174	Unknown	0.025056	-0.391432		-0.025638	-0.30999
1489_141	Unknown	-0.670361	0.250867		-0.658772	0.469511
1498_278	Unknown	0.310374	-0.657986		-0.153394	-0.496703
1501_140	Unknown	-0.55268	-0.631286		-0.255266	0.404526
1509_103	Unknown	-0.643774	0.239261		-0.288582	0.175645
1526_232	Unknown	-0.544686	-0.191924		-0.757058	0.352978
1531_199	Unknown	0.135633	0.379665		-0.458648	-0.0244485
1533_314	Unknown	0.0851932	0.0970229		-0.603831	-0.37031
1545_232	Unknown	-0.409237	0.00225173		-0.774834	0.26644
1555_246	Unknown	-0.558127	-0.340183		-0.578261	-0.226316
1570_330	Unknown	-0.554402	0.0196122		-0.84393	-0.462759
1596_217	Unknown	-0.269029	-0.12529		-0.646913	0.560612
1599_217	Unknown	0.0395196	-0.235886		-0.381774	0.405716
1604_103	Unknown	0.304448	0.253012		-0.337518	0.35596
1606_319	Unknown	-0.0998429	-0.655692		0.274001	-0.164568
1612_140	Unknown	-0.0285308	-0.141275		-0.0579832	-0.502625
1619_255	Unknown	-0.380119	0.181444		-0.357283	0.271164
1644_189	Unknown	0.740617	0.379831		-0.0435647	0.32479
1653_204	Unknown	-0.853445	-0.535188		-0.746515	-0.450034
1655_243	Unknown	0.421074	0.300344		-0.0722365	0.366758
1659_217	Unknown	-0.596832	-0.716108		-0.705663	-0.00263345
1675_294	Unknown	-0.102774	-0.296011		0.371923	-0.402396
1684_331	Unknown	0.26069	0.103359		0.223285	0.270176
1691_277	Unknown	0.402165	0.53561		0.166401	0.583482
1697_275	Unknown	0.534569	0.273595		0.45622	-0.324913
1703_100	Unknown	0.154601	0.219201		-0.330279	0.526894
1705_272	Unknown	-0.747591	-0.444434		-0.668961	-0.122302
1708_204	Unknown	-0.847426	-0.391709		-0.802547	-0.14037
1710_303	Unknown	-0.516963	0.51104		-0.844451	0.10816
1713_319	Unknown	0.820902	0.380726		0.650236	0.317917
1721_202	Unknown	-0.423874	0.113321		-0.0571754	0.45473
1727_203	Unknown	0.632397	0.555781		-0.639858	0.0246825
1762_171	Unknown	0.265608	-0.128016		-0.24116	-0.126755
1783_218	Unknown	0.182492	-0.158286		0.0809083	-0.126377
1783_312	Unknown	0.318628	0.0340113		0.366623	-0.00741126
1788_276	Unknown	-0.285852	0.55927		-0.544347	0.681866
1791_319	Unknown	-0.157032	-0.453514		-0.26683	-0.247993
1800_392	Unknown	-0.429432	-0.603357		-0.482512	-0.110692
1805_133	Unknown	-0.46264	0.00989862		-0.778765	-0.544479
1806_392	Unknown	-0.242491	0.107725		-0.417638	-0.0894482
1809_330	Unknown	0.569564	0.163002		0.326531	0.0224172
1812_276	Unknown	0.774298	0.680315		0.564961	0.682811
1816_257_Cysteinylglycine	Unknown	-0.123102	-0.291496		0.103519	0.0983535
1841_219	Unknown	0.5191	0.459456		-0.560938	0.634249
1842_217	Unknown	0.468527	0.367355		0.168011	0.361489
1857_191	Unknown	--	--		-0.0157788	-0.211097
1863_204_Hexopyranose	Unknown	0.431537	0.34731		0.454067	0.232426
1873_245	Unknown	-0.187105	0.193318		-0.710706	0.263655
1893_174	Unknown	0.282271	0.037459		0.264896	-0.177922
1896_275	Unknown	0.522968	0.389007		-0.304248	0.37016
1912_318	Unknown	0.347584	-0.356411		0.312887	-0.168475
1926_245	Unknown	0.00641384	0.341781		-0.234555	-0.272298
1927_205	Unknown	-0.412771	-0.110143		-0.576924	-0.252335
1949_204	Unknown	-0.156538	0.0912363		-0.370328	-0.00110962
1953_299	Unknown	0.0297296	-0.58844		-0.00666657	-0.117223
1958_374	Unknown	-0.327645	-0.670394		-0.82547	-0.654456
1964_450	Unknown	-0.693963	-0.531733		-0.914636	-0.502728
1965_204	Unknown	-0.606699	-0.335659		-0.182019	-0.0677222
1973_265	Unknown	0.0534725	0.0259127		-0.421359	-0.00953927
1988_271	Unknown	0.0426052	0.418881		-0.272379	-0.209286
1991_112	Unknown	-0.0401306	0.35657		0.169888	0.0167115
1995_174	Unknown	-0.921597	-0.821642		-0.842637	-0.741289
2002_293	Unknown	-0.520709	-0.016384		-0.586294	0.0426771
2012_174	Unknown	0.309343	-0.0932414		-0.408019	0.292678
2029_331	Unknown	-0.153631	-0.39963		-0.806449	-0.382646
2043_179_Benzoic acid derivative	Unknown	-0.394568	0.153094		0.324391	0.0193848
2053_202	Unknown	0.539244	0.185265		0.819778	0.595747
2058_289	Unknown	0.531143	0.551181		0.121077	0.195154
2061_360	Unknown	-0.393775	-0.194151		-0.759735	-0.42441
2064_144	Unknown	0.556742	0.447617		0.118386	-0.130416
2066_333_Hexonic acid	Unknown	0.307146	-0.284691		-0.163549	0.287241
2086_175	Unknown	-0.0131356	-0.0416444		-0.503568	-0.157265
2086_204	Unknown	-0.772482	-0.63347		-0.615299	-0.269175
2091_204	Unknown	-0.685973	-0.567646		-0.544683	-0.279677
2092_112	Unknown	0.247474	0.197083		0.22607	0.285648
2095_361	Unknown	-0.110824	-0.235898		-0.525993	0.297932
2099_204	Unknown	0.851441	-0.36336		0.447145	0.282533
2099_321	Unknown	0.105351	-0.0582065		0.333586	0.50992
2103_174	Unknown	-0.0486001	-0.18057		-0.329698	0.442964
2106_155	Unknown	0.036184	-0.180822		-0.253481	-0.161023
2121_373	Unknown	-0.0715114	-0.491529		-0.457211	0.503793
2128_155	Unknown	-0.163057	-0.292398		-0.171345	-0.182635
2128_217	Unknown	0.245219	0.0751437		-0.293435	0.0418388
2143_239	Unknown	-0.321783	-0.0176754		-0.797426	-0.0514798
2149_247	Unknown	0.357254	-0.128406		-0.082909	-0.235883
2172_217	Unknown	0.501422	0.412844		0.723809	0.414063
2177_157	Unknown	-0.0325753	0.356882		-0.0752318	0.359289
2182_218	Unknown	0.110365	0.458068		-0.386251	0.170256
2189_204	Unknown	-0.261598	-0.276672		-0.733566	-0.194313
2190_278	Unknown	0.291339	-0.0631063		0.723305	0.41302
2200_204	Unknown	-0.443547	-0.00357065		-0.459945	0.1402
2210_204	Unknown	-0.125734	0.126799		-0.397465	0.11418
2215_145	Unknown	0.605042	0.29268		-0.216937	0.433394
2215_204	Unknown	0.290946	0.423411		-0.361432	0.458915
2223_440	Unknown	-0.554328	0.134653		-0.52204	-0.0837712
2238_391	Unknown	0.269052	0.382306		0.22956	0.410783
2241_204	Unknown	0.221636	0.147899		-0.39913	-0.322267
2250_233	Unknown	-0.288342	-0.244821		-0.141929	-0.0639663
2254_361_Phenolic glycoside	Unknown	-0.0562816	-0.307118		-0.587386	0.0870704
2265_426	Unknown	-0.741308	-0.422962		-0.851435	-0.883227
2266_132	Unknown	0.343813	0.849488		-0.276814	0.882491
2278_204	Unknown	-0.513236	-0.482489		-0.589463	-0.256944
2291_378	Unknown	-0.569075	-0.00536885		-0.479689	-0.192686
2296_204	Unknown	-0.273451	-0.0614934		-0.242064	0.406107
2308_204	Unknown	0.783495	0.788427		-0.173666	-0.0972386
2309_361	Unknown	0.244679	0.509773		0.191207	0.368307
2321_292	Unknown	-0.0140462	-0.0407881		-0.594749	0.2679
2323_204	Unknown	-0.267665	0.225681		-0.861472	0.231185
2326_217	Unknown	-0.232001	-0.00899723		-0.152613	0.232883
2328_361_Phenolic glycoside	Unknown	0.248733	-0.289177		0.177793	0.181601
2332_355	Unknown	-0.241845	-0.17833		0.193394	0.408544
2334_262	Unknown	0.321819	0.30216		0.285871	0.277179
2346_204	Unknown	0.174192	0.255784		0.190923	0.156813
2347_217	Unknown	-0.213057	--		-0.0339054	--
2361_Tryptamine derivative	Unknown	0.69181	0.675734		0.235797	0.408656
2364_217	Unknown	0.236822	0.224717		-0.222992	0.137158
2369_204	Unknown	0.0540909	0.093621		-0.354976	-0.0214113
2376_204	Unknown	-0.0435359	-0.0115095		0.0674417	0.599405
2378_204	Unknown	-0.207783	0.0775077		-0.22966	0.182163
2379_204	Unknown	0.464294	-0.0909607		0.0487271	0.110307
2385_204	Unknown	-0.0112699	-0.090792		-0.391513	-0.145772
2394_204	Unknown	0.146282	0.0428621		-0.3274	0.869053
2401_204	Unknown	-0.165882	-0.245336		-0.454041	-0.12417
2408_Phosphate	Unknown	-0.236143	-0.152928		-0.72926	0.396354
2413_280	Unknown	-0.879906	-0.38488		-0.49016	-0.11432
2413_361	Unknown	0.38162	-0.367338		-0.19785	0.0372771
2422_204_Hemiterpenoid glycoside	Unknown	0.117112	0.37503		-0.586859	0.275837
2430_204_Hemiterpenoid glycoside	Unknown	0.339754	0.0806195		-0.338591	0.0996254
2433_204_Sugar	Unknown	-0.155681	0.279307		-0.303851	0.342929
2433_324	Unknown	0.532939	-0.0352676		0.0849586	-0.160561
2438_204	Unknown	-0.155681	0.279307		-0.303851	0.342929
2439_204	Unknown	-0.00690758	0.474266		-0.454167	0.586676
2445_217	Unknown	0.424942	0.48588		-0.0784947	0.617178
2450_217	Unknown	-1.98063e-05	0.024352		-0.0041527	0.202685
2457_276	Unknown	-0.297534	-0.0163333		-0.81893	-0.113922
2457_392	Unknown	-0.332049	-0.235848		-0.853082	-0.409217
2465_204	Unknown	-0.0408533	-0.0968976		-0.462492	0.256897
2480_204	Unknown	0.316294	0.0634286		-0.149305	0.420224
2481_204	Unknown	0.529872	-0.112585		-0.146695	-0.198609
2482_204	Unknown	0.285414	0.322171		0.0611994	0.606024
2487_217	Unknown	-0.0195217	-0.400875		-0.416679	0.297574
2494_204	Unknown	0.0679232	-0.0919345		-0.207905	-0.00271728
2495_204	Unknown	0.0552217	-0.421893		0.0981739	0.152307
2505_204	Unknown	-0.311076	0.0555702		-0.338833	-0.133143
2510_204_Phenolic glycoside	Unknown	0.0987124	-0.16244		-0.304595	0.0883415
2521_204	Unknown	-0.0950378	0.0148269		-0.47634	0.18918
2529_204	Unknown	0.135152	-0.0627858		-0.191669	0.278913
2533_204	Unknown	0.349945	-0.304528		0.781182	-0.539885
2537_204	Unknown	0.0124246	-0.367148		-0.530814	0.273751
2550_204	Unknown	0.117681	-0.3012		0.765657	-0.115374
2556_204	Unknown	0.0136999	-0.143154		-0.202585	0.138697
2567_371	Unknown	-0.250054	0.358816		0.200104	0.02352
2571_290	Unknown	-0.0879733	-0.0048271		-0.988317	0.79344
2575_175	Unknown	0.103381	-0.318893		0.2883	0.379616
2575_204	Unknown	-0.283204	-0.138151		-0.765861	-0.733421
2599_204	Unknown	0.225653	0.053494		-0.280476	0.43093
2605_392	Unknown	0.490306	-0.132902		-0.150495	-0.0126774
2605_535	Unknown	0.360287	-0.355068		-0.293589	0.323333
2608_204	Unknown	-0.119244	-0.109758		-0.41956	-0.531003
2609_204	Unknown	-0.135379	0.0211008		-0.408227	-0.0807016
2619_273	Unknown	0.293974	0.18332		-0.297303	0.490809
2619_361	Unknown	0.390786	-0.145438		-0.115028	0.114271
2622_204	Unknown	-0.368005	0.105468		-0.202237	0.0388084
2635_204	Unknown	0.344255	-0.0357343		0.0155725	0.554882
2648_186_Nicotianamine 3TMS	Unknown	-0.545603	-0.13035		-0.862586	-0.146175
2651_204	Unknown	-0.470436	-0.571444		-0.617556	0.0865816
2664_204	Unknown	0.310664	0.175106		0.15441	0.19702
2672_197	Unknown	-0.424151	-0.425565		-0.32736	0.201402
2678_284	Unknown	0.365043	-0.224022		-0.521201	0.404663
2679_204	Unknown	0.237333	0.0675858		-0.0098249	-0.0358886
2689_204	Unknown	-0.321387	-0.206986		-0.541181	0.141748
2705_204	Unknown	-0.771315	-0.399351		-0.160955	-0.167051
2733_361_Sugar	Unknown	0.239631	-0.138825		-0.314388	0.0331267
2734_204	Unknown	-0.648349	-0.428337		-0.465588	0.040443
2763_193	Unknown	-0.0392427	-0.180091		-0.46272	0.0347821
2795_204	Unknown	0.31621	-0.245626		-0.528185	0.373089
2799_319	Unknown	0.363699	0.128805		-0.0351545	-0.0629065
2799_361	Unknown	0.321729	0.107527		0.236096	0.45019
2816_361	Unknown	0.309091	-0.0989067		-0.333071	0.544573
2821_384	Unknown	0.180382	0.234907		-0.128151	0.586201
2833_361	Unknown	-0.212735	-0.192193		-0.00943562	0.096819
2845_361	Unknown	0.00850289	0.276441		-0.57138	-0.21911
2846_297	Unknown	0.405543	-0.119483		0.0019063	0.130156
2872_361	Unknown	0.299666	-0.219602		-0.31747	0.230692
2882_361	Unknown	0.152681	0.441102		-0.218263	0.0180627
2894_204	Unknown	0.360596	-0.349939		-0.0423786	0.148908
2894_361	Unknown	0.314789	0.128165		-0.189345	0.152318
2905_361	Unknown	0.613627	0.0374839		-0.0627084	0.279951
2935_205	Unknown	0.356272	0.204758		-0.360293	0.391872
2977_204	Unknown	0.450101	0.303068		0.124323	0.225238
2995_204	Unknown	0.427367	0.00706193		0.0598051	0.591013
3014_140	Unknown	0.465767	-0.271017		0.277458	-0.12674
3014_361	Unknown	0.00233466	-0.190453		-0.445812	0.226423
3044_217	Unknown	0.197828	0.134539		-0.403403	-0.138606
3061_361	Unknown	-0.0315902	0.118449		-0.340122	0.130872
3079_361	Unknown	0.221886	-0.844172		-0.282211	-0.774478
3164_202	Unknown	0.40159	-0.175609		-0.147887	-0.126701
3164_204	Unknown	0.445358	0.0982657		0.202771	0.278416
3169_354	Unknown	-0.0656836	0.475991		0.245793	0.436415
3190_129_Sterol	Unknown	0.217928	-0.0487344		-0.00412683	0.113784
3191_361	Unknown	0.156139	-0.037874		-0.401873	-0.159598
3238_361_Sugar	Unknown	0.467775	-0.0211464		-0.0875236	-0.0802796
3305_382	Unknown	-0.444093	0.178787		0.116442	0.225791
3326_309	Unknown	--	--		0.0273045	0.392122
A114002	Unknown	0.0170618	0.355504		0.499309	-0.208463
A115002	Unknown	-0.313587	-0.215062		-0.539598	0.229057
A118006	Unknown	-0.351552	0.223573		-0.287062	-0.0694559
A118010	Unknown	-0.41671	0.215011		-0.10118	-0.00434947
A124006	Unknown	0.443549	0.729852		-0.704557	0.500958
A124007	Unknown	0.313158	-0.399342		-0.475846	0.0821697
A140003	Unknown	0.13573	-0.57583		0.0276687	-0.273731
A141003	Unknown	-0.787984	-0.81273		0.912357	0.931774
A141017	Unknown	-0.478592	-0.249308		-0.639278	0.396294
A145005	Unknown	-0.381737	-0.136803		0.131999	-0.282923
A145007	Unknown	0.165536	0.447704		0.2341	0.311797
A147011	Unknown	-0.891032	-0.423082		-0.36526	-0.339574
A155004	Unknown	-0.416286	-0.565025		0.777152	-0.0988958
A155014	Unknown	-0.957635	-0.664114		-0.826171	-0.0605155
A157008_similar to Asparagine derivative	Unknown	0.665774	0.610297		0.0228267	0.0270094
A159003	Unknown	-0.53497	0.293925		-0.309306	0.271031
A165004	Unknown	-0.336432	0.147986		-0.433545	0.0991253
A168011	Unknown	-0.105656	0.435936		-0.584885	-0.029294
A169005_similar to Asparagine [-H2O] (3TMS)	Unknown	-0.456117	0.089779		-0.306024	-0.451617
A171016	Unknown	-0.269334	0.386224		-0.19398	0.462202
A175008	Unknown	-0.345351	-0.0626399		-0.374936	0.151872
A176010	Unknown	0.307223	-0.0973094		-0.465218	0.488532
A181001	Unknown	0.559366	0.369682		0.134346	0.345488
A195014	Unknown	0.769517	0.347914		0.20301	0.545213
A196014_Inositol-like	Unknown	0.149178	-0.445644		-0.539043	-0.384656
A196015	Unknown	-0.377214	-0.24944		-0.0648695	0.311995
A199008	Unknown	-0.649746	-0.650027		-0.673789	-0.430077
A200003	Unknown	0.0453964	0.157468		-0.804249	0.0927158
A202004_similar to Inositol (6TMS)	Unknown	-0.481211	-0.456972		0.0136949	-0.362738
A202006	Unknown	-0.0755444	-0.263391		-0.608656	-0.0239516
A203003	Unknown	-0.436205	-0.383897		-0.346915	-0.116199
A210003	Unknown	-0.752909	0.0520769		-0.850954	0.139286
A211005	Unknown	0.0916153	-0.191022		-0.418055	0.338739
A221004	Unknown	-0.883783	0.000653432		-0.709918	0.632832
A225004	Unknown	-0.659725	-0.228786		-0.513253	-0.151043
A227001	Unknown	0.5204	0.429405		0.0713688	0.617241
A228001	Unknown	0.0856571	-0.210032		-0.128639	0.487284
A237002	Unknown	0.327115	0.147212		-0.221702	0.22045
A239008	Unknown	-0.0798925	0.198552		0.119603	-0.0494215
A252005	Unknown	0.00648951	0.0721104		-0.489913	0.231879
A256004	Unknown	0.0587279	0.113503		-0.550991	0.266354
A259001	Unknown	0.0894433	-0.200424		-0.107896	-0.194738
A276011	Unknown	-0.522727	0.0489697		-0.16596	0.68404
A309002	Unknown	0.542901	-0.359462		0.10478	0.197438
